# Supplementary material for: Ethyl 1-benzene­sulfonyl-2-[(E)-2-(2-methyl­phen­yl)ethen­yl]indole-3-carboxyl­ate
Source: Acta Crystallogr Sect E Struct Rep Online. 2011 Jan 22;67(Pt 2):o448. doi: 10.1107/S1600536811001863 (PMC3051518; doi:10.1107/S1600536811001863)
Supplement: Supplementary file 2 [file e-67-0o448-Isup2.hkl]

#
# h,k,l, Fc-squared, Fo-squared, sigma(Fo-squared) and status flag
#
data_I
_shelx_title ' RAMATHILAGAMCR2 in P2(1)/n'
_shelx_refln_list_code          4
_shelx_F_calc_maximum      251.54
_exptl_crystal_F_000       936.00
_reflns_d_resolution_high  0.7800
 
loop_
 _symmetry_equiv_pos_as_xyz
 'x, y, z'
 '-x+1/2, y+1/2, -z+1/2'
 '-x, -y, -z'
 'x-1/2, -y-1/2, z-1/2'
 
_cell_length_a    10.4248
_cell_length_b     8.3629
_cell_length_c    25.2284
_cell_angle_alpha  90.000
_cell_angle_beta   92.902
_cell_angle_gamma  90.000
 
_shelx_F_squared_multiplier     1.000
 
loop_
 _refln_index_h
 _refln_index_k
 _refln_index_l
 _refln_F_squared_calc
 _refln_F_squared_meas
 _refln_F_squared_sigma
 _refln_observed_status
   2   0   0     7678.35     7673.00     83.83 o
   4   0   0       43.10       24.13      2.62 o
   6   0   0       78.63       80.05      4.27 o
   8   0   0     3628.80     3596.47     60.44 o
  10   0   0       25.98       14.14      5.30 o
  12   0   0       66.28       83.37     12.94 o
   1   1   0     7562.19     7789.38     63.08 o
   2   1   0     1813.31     1788.40     16.61 o
   3   1   0      236.45      255.51      3.01 o
   4   1   0     2372.76     2360.92     23.71 o
   5   1   0       95.07      105.74      3.18 o
   6   1   0      102.75       96.47      3.08 o
   7   1   0      361.73      356.72      6.31 o
   8   1   0      234.93      232.40      5.91 o
   9   1   0       28.04       28.48      3.05 o
  10   1   0       85.94       80.00      5.69 o
  11   1   0        6.07        9.23      3.76 o
  12   1   0        4.16        1.35      4.40 o
  13   1   0        2.57        3.96      6.39 o
   0   2   0     6691.33     7036.73     88.24 o
   1   2   0     3944.82     4070.91     55.19 o
   2   2   0      873.85      945.28      9.19 o
   3   2   0      743.16      707.72     10.25 o
   4   2   0       38.78       39.32      1.83 o
   5   2   0        1.71       -1.00      1.00 o
   6   2   0      210.01      209.99      4.29 o
   7   2   0      152.17      158.86      4.09 o
   8   2   0      527.67      509.07      8.65 o
   9   2   0        1.57       -2.61      2.61 o
  10   2   0       11.62        6.36      4.25 o
  11   2   0       26.70       21.23      4.25 o
  12   2   0       89.62       99.64      7.97 o
  13   2   0        0.39       -3.69      4.84 o
   1   3   0     3166.07     3229.61     50.91 o
   2   3   0        0.29        4.83      0.69 o
   3   3   0      276.22      235.76      3.31 o
   4   3   0      561.25      589.15      7.11 o
   5   3   0       20.24       25.84      1.39 o
   6   3   0      287.31      322.90      6.63 o
   7   3   0       26.07       21.26      2.07 o
   8   3   0      394.72      362.69      9.53 o
   9   3   0       20.48       24.91      4.17 o
  10   3   0      116.55      117.11      6.54 o
  11   3   0       10.55       11.59      3.91 o
  12   3   0        0.30       -0.44      3.99 o
   0   4   0      246.08      306.88      6.08 o
   1   4   0      182.36      197.73      2.86 o
   2   4   0     1647.30     1729.21     25.12 o
   3   4   0      209.55      205.06      3.03 o
   4   4   0       51.83       53.75      1.96 o
   5   4   0      264.65      283.04      5.23 o
   6   4   0       84.92       81.77      3.12 o
   7   4   0      349.48      345.59     10.27 o
   8   4   0        0.09        0.79      2.87 o
   9   4   0       34.56       33.93      4.28 o
  10   4   0        4.48        1.21      3.62 o
  11   4   0        8.93        2.67      3.94 o
  12   4   0       13.40       12.39      5.23 o
   1   5   0        4.13        7.35      0.91 o
   2   5   0        1.89       -0.57      1.11 o
   3   5   0        2.10        1.14      0.77 o
   4   5   0       65.82       75.19      2.15 o
   5   5   0       34.74       35.26      2.16 o
   6   5   0        1.94       -0.70      1.80 o
   7   5   0       40.28       30.70      3.45 o
   8   5   0        0.71       -2.79      2.79 o
   9   5   0        7.71        2.85      4.05 o
  10   5   0       21.68       13.69      4.41 o
  11   5   0       22.85       25.95      5.54 o
   0   6   0      609.84      549.77     10.67 o
   1   6   0     1476.63     1463.77     17.39 o
   2   6   0      980.01      936.57     11.80 o
   3   6   0        2.92        0.94      1.90 o
   4   6   0       59.31       55.67      1.68 o
   5   6   0        5.26        1.83      2.23 o
   6   6   0       50.34       33.42      5.19 o
   7   6   0      137.92      125.70      6.50 o
   8   6   0       62.32       56.31      5.34 o
   9   6   0       27.87       26.43      4.96 o
  10   6   0        0.23       -2.78      4.32 o
  11   6   0        5.83        6.61      5.05 o
   1   7   0      353.57      342.36      5.56 o
   2   7   0        1.06       -0.01      1.55 o
   3   7   0      248.67      232.70     18.53 o
   4   7   0      156.96      150.36      3.98 o
   5   7   0      294.74      278.89      8.71 o
   6   7   0        0.38       -2.71      2.71 o
   7   7   0        1.75       -1.13      3.04 o
   8   7   0        6.57        4.86      3.71 o
   9   7   0       54.78       58.49      5.88 o
  10   7   0       19.83       15.47      4.83 o
   0   8   0       28.28       15.92      2.56 o
   1   8   0       28.56       25.99      2.07 o
   2   8   0       96.77       96.20      3.95 o
   3   8   0        4.02        2.55      3.69 o
   4   8   0        8.78        9.43      6.03 o
   5   8   0      148.70      149.02      9.44 o
   6   8   0      117.94      121.37      5.65 o
   7   8   0       31.12       31.98      4.06 o
   8   8   0        6.41        6.57      3.69 o
   1   9   0       98.25      104.46      4.08 o
   2   9   0      108.63      110.89      3.82 o
   3   9   0      146.19      146.29     11.99 o
   4   9   0       13.96        5.59      4.52 o
   5   9   0       76.31       59.15      7.40 o
   6   9   0        1.96       -0.01      4.76 o
   7   9   0        4.05       13.31      5.95 o
   0  10   0       47.29       52.37      4.77 o
   1  10   0        7.22        4.08      2.22 o
   2  10   0      105.48      109.62     14.63 o
   3  10   0       15.73       11.05      4.93 o
   4  10   0       10.24       13.82      5.54 o
 -13   0   1        8.77       10.47      9.39 o
 -11   0   1       70.39       74.05      8.85 o
  -9   0   1      132.41      133.82      7.04 o
  -7   0   1      113.88       99.06      5.11 o
  -5   0   1      768.57      758.04     14.16 o
  -3   0   1     7536.49     7816.39     94.06 o
  -1   0   1    18180.68    10885.73    768.95 o
   1   0   1      140.48       90.72      5.11 o
   3   0   1    63272.19    61188.15    732.29 o
   5   0   1      798.89      835.28     13.95 o
   7   0   1     1054.31      981.87     19.65 o
   9   0   1      279.20      297.55      9.98 o
  11   0   1       34.22       34.59      6.57 o
  13   0   1        5.20        2.60      8.82 o
 -13   1   1        0.37        8.39      6.56 o
 -12   1   1        0.17        3.01      4.43 o
 -11   1   1       14.03       10.16      3.90 o
 -10   1   1       11.77       13.18      3.18 o
  -9   1   1      391.69      379.60      7.95 o
  -8   1   1        0.44        0.84      2.12 o
  -7   1   1      419.12      421.25      7.02 o
  -6   1   1      142.24      175.34      3.94 o
  -5   1   1      810.47      862.11     11.09 o
  -4   1   1     1900.18     1974.60     19.00 o
  -3   1   1       15.77       24.10      1.28 o
  -2   1   1       84.84       84.98      1.31 o
  -1   1   1     3421.65     3504.89     28.89 o
   0   1   1       19.87       21.74      1.03 o
   1   1   1     5176.47     5145.71     46.16 o
   2   1   1     2539.81     2687.64     24.59 o
   3   1   1     4764.72     5029.63     48.15 o
   4   1   1       32.04       30.17      1.50 o
   5   1   1      208.68      309.02      5.10 o
   6   1   1     1192.52     1173.48     14.33 o
   7   1   1      201.31      212.02      4.81 o
   8   1   1      320.65      325.35      8.79 o
   9   1   1       46.17       42.25      3.30 o
  10   1   1        1.26        0.10      2.67 o
  11   1   1      102.50      110.38      6.36 o
  12   1   1        0.17        3.79      4.47 o
  13   1   1        5.51        6.92     14.91 o
 -13   2   1       15.43       15.47      7.25 o
 -12   2   1       19.74       29.87      7.35 o
 -11   2   1       14.80       19.46      4.10 o
 -10   2   1        9.39        5.90      3.47 o
  -9   2   1      149.46      148.51      5.70 o
  -8   2   1       16.43       18.26      2.44 o
  -7   2   1      199.10      204.50      4.59 o
  -6   2   1      208.39      183.69      3.97 o
  -5   2   1       63.84       41.21      1.83 o
  -4   2   1     1045.63     1106.05     11.90 o
  -3   2   1       13.31       21.00      1.27 o
  -2   2   1     2130.69     2202.05     18.37 o
  -1   2   1     9563.30     9870.70     94.93 o
   0   2   1     2208.71     2366.57     23.13 o
   1   2   1     1451.61     1322.66     18.75 o
   2   2   1     2848.51     2891.12     26.49 o
   3   2   1       51.34       26.95      1.22 o
   4   2   1     2187.17     2135.89     23.34 o
   5   2   1      810.95      823.60     10.26 o
   6   2   1      102.35       94.27      3.95 o
   7   2   1      194.88      193.89      4.55 o
   8   2   1      174.23      173.85      4.74 o
   9   2   1      268.98      260.69      7.35 o
  10   2   1        1.17       -3.21      3.21 o
  11   2   1        0.62        2.02      3.41 o
  12   2   1       12.55       16.36      5.25 o
  13   2   1        9.25        5.49      5.29 o
 -12   3   1       11.34        5.95      5.26 o
 -11   3   1        1.55       -3.73      3.73 o
 -10   3   1       11.84        4.22      3.49 o
  -9   3   1      646.11      609.25     13.83 o
  -8   3   1      146.38      135.04      5.96 o
  -7   3   1      979.55     1005.09     12.92 o
  -6   3   1        3.74        0.02      0.97 o
  -5   3   1      964.11      960.64     13.16 o
  -4   3   1      295.27      315.10      4.66 o
  -3   3   1      125.72      183.66      2.86 o
  -2   3   1      827.91      879.95      9.18 o
  -1   3   1     2507.48     2407.20     31.77 o
   0   3   1      236.00      280.83      3.23 o
   1   3   1        0.70       -0.17      1.04 o
   2   3   1        5.92        9.23      1.31 o
   3   3   1       46.44       40.67      1.43 o
   4   3   1        0.02       -0.58      0.81 o
   5   3   1      227.25      235.99      3.75 o
   6   3   1        3.15        4.81      1.10 o
   7   3   1      457.29      463.75      8.17 o
   8   3   1       64.21       62.93      4.60 o
   9   3   1        1.30       -3.18      3.18 o
  10   3   1       42.29       48.23      4.88 o
  11   3   1       30.01       27.50      4.62 o
  12   3   1        0.04       -3.85      3.85 o
 -12   4   1        1.18       -3.78      4.45 o
 -11   4   1       12.81        4.52      3.91 o
 -10   4   1       74.59       72.72      6.37 o
  -9   4   1       67.20       72.35      5.19 o
  -8   4   1       32.57       35.87      3.90 o
  -7   4   1       22.17       16.59      2.52 o
  -6   4   1      174.03      163.67      6.72 o
  -5   4   1        0.21        1.08      1.21 o
  -4   4   1       43.26       37.14      1.62 o
  -3   4   1      865.29      815.96      8.95 o
  -2   4   1      154.04      156.78      2.47 o
  -1   4   1        5.31        2.73      1.18 o
   0   4   1     1127.91     1153.08     13.46 o
   1   4   1     3216.21     3215.60     39.71 o
   2   4   1       37.17       48.30      2.51 o
   3   4   1       29.62       22.64      0.98 o
   4   4   1      739.71      793.56     10.18 o
   5   4   1      449.45      437.69      6.98 o
   6   4   1       81.33       89.22      3.26 o
   7   4   1       11.52       11.51      2.54 o
   8   4   1      264.61      266.74      8.35 o
   9   4   1      246.59      236.58      8.28 o
  10   4   1       14.27       13.94      3.92 o
  11   4   1        3.24        7.05      4.08 o
  12   4   1        8.74        9.51      7.93 o
 -11   5   1       25.01       24.80      5.31 o
 -10   5   1        2.48       -2.58      3.80 o
  -9   5   1        0.97       -2.87      4.84 o
  -8   5   1      222.24      240.01      8.19 o
  -7   5   1        0.21       -2.28      2.28 o
  -6   5   1       68.35       61.52      3.22 o
  -5   5   1       42.41       43.54      2.40 o
  -4   5   1       24.00       24.38      1.37 o
  -3   5   1       12.17       14.37      1.02 o
  -2   5   1      927.41      924.35     11.31 o
  -1   5   1      950.49      928.51     10.44 o
   0   5   1      322.73      322.27      4.74 o
   1   5   1      750.21      735.21      8.48 o
   2   5   1      431.79      431.84      9.36 o
   3   5   1       15.39       19.06      2.19 o
   4   5   1       15.30       11.99      1.20 o
   5   5   1       93.48       97.06      2.84 o
   6   5   1      106.92      119.05      4.61 o
   7   5   1        0.49       -2.49      2.49 o
   8   5   1      271.97      263.66      8.37 o
   9   5   1       15.04       15.42      4.11 o
  10   5   1       56.07       52.73      5.94 o
  11   5   1        4.32        3.22      4.49 o
 -11   6   1       32.76       28.15      5.82 o
 -10   6   1       36.01       48.34      5.94 o
  -9   6   1        3.07        4.79      3.94 o
  -8   6   1        8.28        3.92      3.81 o
  -7   6   1       15.68        7.89      3.93 o
  -6   6   1      177.63      165.67      7.32 o
  -5   6   1        4.99        1.78      1.85 o
  -4   6   1      164.90      163.33      3.63 o
  -3   6   1       42.18       39.21      2.05 o
  -2   6   1       46.63       41.56      1.64 o
  -1   6   1       54.18       43.41      3.40 o
   0   6   1      401.43      368.06      5.59 o
   1   6   1     1189.71     1175.51     14.25 o
   2   6   1      642.89      596.93     12.23 o
   3   6   1      471.67      457.98     12.38 o
   4   6   1      199.36      210.17      4.04 o
   5   6   1      118.42      111.36      3.98 o
   6   6   1        8.80        3.44      2.89 o
   7   6   1       22.08       23.15      3.90 o
   8   6   1      141.22      154.57      7.60 o
   9   6   1       12.34        7.54      4.25 o
  10   6   1       27.06       20.31      5.09 o
  11   6   1        2.75       -0.64      4.70 o
 -10   7   1        5.62        2.17      4.17 o
  -9   7   1        0.09        2.33      4.28 o
  -8   7   1       94.40      100.89      6.49 o
  -7   7   1       30.25       28.14      4.20 o
  -6   7   1        3.68        3.64      3.06 o
  -5   7   1       60.84       68.90      3.55 o
  -4   7   1        0.39        1.41      1.36 o
  -3   7   1        7.02        2.37      2.25 o
  -2   7   1      884.05      850.17     17.90 o
  -1   7   1        1.07       -0.93      1.47 o
   0   7   1      730.30      749.96     10.03 o
   1   7   1      105.19       84.94      3.37 o
   2   7   1        3.57        2.03      2.57 o
   3   7   1        7.03        7.68      3.73 o
   4   7   1      402.84      396.24     14.05 o
   5   7   1        0.52       -1.80      1.80 o
   6   7   1       56.49       53.99      4.77 o
   7   7   1       51.95       51.14      4.67 o
   8   7   1        2.91       -1.31      3.40 o
   9   7   1        0.33       -1.17      3.81 o
  10   7   1       62.27       72.59      6.77 o
  -8   8   1        1.53        0.63      3.51 o
  -7   8   1       18.46       17.76      3.74 o
  -6   8   1       51.14       49.89      4.23 o
  -5   8   1        6.55        6.77      3.39 o
  -4   8   1      105.45       98.56      4.87 o
  -3   8   1       67.51       67.16      3.34 o
  -2   8   1      405.31      390.45      6.74 o
  -1   8   1        1.39        1.22      1.58 o
   0   8   1       22.98       16.07      1.94 o
   1   8   1      253.38      251.80      5.06 o
   2   8   1       22.16       27.65      2.67 o
   3   8   1       38.38       40.18      5.10 o
   4   8   1        2.75        0.97      3.90 o
   5   8   1        5.60        7.97      4.69 o
   6   8   1        5.21        3.07      3.82 o
   7   8   1        6.13        6.28      3.15 o
   8   8   1       46.76       44.36      4.88 o
  -7   9   1       22.91       20.77      3.58 o
  -6   9   1        8.40       14.80      5.55 o
  -5   9   1        1.50        4.96      4.91 o
  -4   9   1        8.77        0.26      4.35 o
  -3   9   1      149.90      144.44      5.46 o
  -2   9   1       89.88       86.22      3.63 o
  -1   9   1        8.92        6.01      2.25 o
   0   9   1       58.31       68.25      3.39 o
   1   9   1       20.12       13.10      2.53 o
   2   9   1        2.93       -2.74      2.74 o
   3   9   1       23.25       18.27      4.76 o
   4   9   1      109.58      121.67      8.41 o
   5   9   1       53.86       55.22      9.90 o
   6   9   1       30.07       37.92     10.47 o
   7   9   1        6.73        4.77      5.50 o
  -4  10   1      103.62      116.35      8.65 o
  -3  10   1       32.94       34.67      5.85 o
  -2  10   1       35.70       38.34      3.42 o
  -1  10   1        4.23        5.91      2.23 o
   0  10   1        6.00        7.03      3.35 o
   1  10   1       45.96       48.30      3.06 o
   2  10   1       37.67       30.55      5.25 o
   3  10   1       50.70       50.78      6.43 o
   4  10   1       11.62        6.47      5.13 o
 -12   0   2       48.73       69.54     12.31 o
 -10   0   2      462.41      443.73     13.06 o
  -8   0   2     1570.03     1519.67     28.70 o
  -6   0   2      882.41      848.32     16.81 o
  -4   0   2     2274.07     2139.95     30.68 o
  -2   0   2    24522.46    24317.14    292.72 o
   2   0   2       62.31       56.84      1.51 o
   4   0   2     2065.42     1961.98     28.32 o
   6   0   2     9267.61     9359.85    146.44 o
   8   0   2      192.16      149.29      7.28 o
  10   0   2       64.46       66.05      5.77 o
  12   0   2       27.80       32.36     10.79 o
 -13   1   2        4.31       -0.96      5.82 o
 -12   1   2       39.14       41.60      6.30 o
 -11   1   2        0.70       -3.16      3.16 o
 -10   1   2       10.51        2.61      2.89 o
  -9   1   2       11.04        8.39      2.66 o
  -8   1   2      347.35      370.17      7.52 o
  -7   1   2      372.85      380.54      6.58 o
  -6   1   2      192.27      141.06      3.63 o
  -5   1   2     1777.15     1812.31     20.32 o
  -4   1   2     1489.61     1436.79     14.27 o
  -3   1   2        1.04       -0.52      0.52 o
  -2   1   2      100.70      126.70      1.71 o
  -1   1   2     9454.94     9308.63     75.34 o
   0   1   2     8805.40     8770.01     85.07 o
   1   1   2       70.22       75.80      1.48 o
   2   1   2       45.45       56.07      1.62 o
   3   1   2     3971.88     3949.94     32.54 o
   4   1   2      157.19      179.85      3.20 o
   5   1   2      777.37      744.06      9.61 o
   6   1   2      987.87     1116.38     13.80 o
   7   1   2      474.07      526.59      8.22 o
   8   1   2      826.54      800.12     12.39 o
   9   1   2       35.70       28.30      3.13 o
  10   1   2        4.62        3.69      2.96 o
  11   1   2        3.12        7.76      4.51 o
  12   1   2        9.10       14.67      5.06 o
  13   1   2        0.31        3.57     13.17 o
 -13   2   2        0.42        1.47      5.01 o
 -12   2   2       15.23       19.40      5.24 o
 -11   2   2        0.00       -2.60      3.42 o
 -10   2   2      194.65      192.34      7.68 o
  -9   2   2       69.39       62.72      4.30 o
  -8   2   2      443.16      443.93      7.69 o
  -7   2   2       66.72       55.51      2.60 o
  -6   2   2        2.77        4.30      1.38 o
  -5   2   2      107.62      107.53      3.03 o
  -4   2   2      525.73      528.50      7.89 o
  -3   2   2      799.48      825.25      8.95 o
  -2   2   2      746.45      659.09      5.72 o
  -1   2   2    32109.49    32049.95    274.28 o
   0   2   2     2746.00     3046.54     34.07 o
   1   2   2     1555.43     1643.85     20.69 o
   2   2   2     5956.21     5838.75     55.87 o
   3   2   2      976.15     1035.83     10.22 o
   4   2   2      204.73      163.90      3.48 o
   5   2   2        0.08       -1.14      1.16 o
   6   2   2      100.64       97.99      3.00 o
   7   2   2      391.94      405.16     11.70 o
   8   2   2       39.38       32.00      2.67 o
   9   2   2       33.77       24.71      3.47 o
  10   2   2       46.29       51.66      5.46 o
  11   2   2       20.18       12.94      4.12 o
  12   2   2        0.37        4.27      4.78 o
  13   2   2        0.67        3.35      5.27 o
 -12   3   2       45.37       40.93      5.50 o
 -11   3   2        2.09       -2.28      3.58 o
 -10   3   2       24.52       14.65      4.01 o
  -9   3   2       41.74       47.13      4.67 o
  -8   3   2        1.39        1.49      2.58 o
  -7   3   2       42.25       44.34      2.46 o
  -6   3   2      171.60      149.44      4.09 o
  -5   3   2       45.38       56.63      2.60 o
  -4   3   2      266.90      258.19      3.36 o
  -3   3   2     1096.08     1010.98     10.07 o
  -2   3   2      160.25      215.34      2.96 o
  -1   3   2      620.72      642.37      7.30 o
   0   3   2     1277.03     1190.12     11.89 o
   1   3   2       46.37       33.70      1.95 o
   2   3   2       34.19       41.51      2.07 o
   3   3   2      635.29      644.53      7.86 o
   4   3   2     1580.97     1597.03     18.66 o
   5   3   2      224.70      199.34      3.37 o
   6   3   2      312.66      290.44      5.41 o
   7   3   2       40.53       46.55      2.81 o
   8   3   2       59.80       49.62      4.23 o
   9   3   2        9.56        2.82      3.34 o
  10   3   2        6.02        7.47      3.53 o
  11   3   2        0.76       -3.61      3.61 o
  12   3   2       29.18       36.39      6.15 o
 -12   4   2        3.92       -4.13      4.13 o
 -11   4   2        1.45       -3.54      3.54 o
 -10   4   2      101.12      105.35      6.25 o
  -9   4   2       28.18       30.45      4.23 o
  -8   4   2       17.27        7.74      3.02 o
  -7   4   2       73.70       81.30      4.54 o
  -6   4   2       40.10       34.06      2.30 o
  -5   4   2        8.18        7.12      1.30 o
  -4   4   2        0.29        1.38      0.93 o
  -3   4   2     1711.07     1826.90     18.48 o
  -2   4   2      118.43      138.21      6.05 o
  -1   4   2     1376.47     1405.48     15.12 o
   0   4   2     1092.15     1236.69     13.32 o
   1   4   2       50.72       59.79      2.91 o
   2   4   2      643.56      649.61     10.96 o
   3   4   2      290.63      281.23      4.08 o
   4   4   2       18.76       14.02      1.33 o
   5   4   2      150.24      153.66      3.76 o
   6   4   2        0.19       -0.94      1.88 o
   7   4   2        3.69       -1.60      2.16 o
   8   4   2      137.25      143.13      6.79 o
   9   4   2       19.40       24.41      3.86 o
  10   4   2       20.83       23.70      4.27 o
  11   4   2       48.98       48.06      5.51 o
  12   4   2        6.20       -4.00      4.00 o
 -11   5   2        7.77        4.73      4.69 o
 -10   5   2        8.83       13.37      4.58 o
  -9   5   2        0.80        2.26      3.50 o
  -8   5   2      193.75      193.24      7.25 o
  -7   5   2        2.04       -2.27      2.27 o
  -6   5   2      156.13      159.21      4.90 o
  -5   5   2       70.23       74.98      3.15 o
  -4   5   2      125.95      131.34      2.74 o
  -3   5   2      122.41      142.87      2.88 o
  -2   5   2      112.90      125.82      2.94 o
  -1   5   2       39.25       42.14      1.66 o
   0   5   2       34.69       37.65      1.51 o
   1   5   2      733.26      723.27      8.39 o
   2   5   2       13.73       11.74      2.06 o
   3   5   2      688.43      701.24     12.47 o
   4   5   2        8.19       12.44      1.19 o
   5   5   2      249.61      268.40      5.05 o
   6   5   2        9.12        9.74      2.14 o
   7   5   2       90.58       89.82      6.37 o
   8   5   2      157.19      154.37      6.66 o
   9   5   2        2.88        2.71      3.29 o
  10   5   2       28.34       27.19      5.09 o
  11   5   2        4.06       10.64      6.68 o
 -11   6   2        0.47        2.62      5.02 o
 -10   6   2      122.10      139.68      8.20 o
  -9   6   2      137.07      157.25      8.19 o
  -8   6   2       61.41       60.93      5.75 o
  -7   6   2       12.97       10.45      3.55 o
  -6   6   2        5.53        2.06      2.48 o
  -5   6   2       77.80       77.72      2.78 o
  -4   6   2      195.97      199.18      4.21 o
  -3   6   2      360.69      367.77      5.41 o
  -2   6   2      252.11      266.87      4.18 o
  -1   6   2      452.49      458.00      6.63 o
   0   6   2       17.57       17.40      1.53 o
   1   6   2      126.89      120.00      2.77 o
   2   6   2      262.50      249.08      6.93 o
   3   6   2      570.56      572.04     16.37 o
   4   6   2      260.77      252.56      4.17 o
   5   6   2       24.68       18.12      3.18 o
   6   6   2       27.13       22.50      2.69 o
   7   6   2        9.93        5.02      3.27 o
   8   6   2        9.49        6.54      3.83 o
   9   6   2       16.23       14.70      4.30 o
  10   6   2       23.98       23.25      5.06 o
 -10   7   2       18.43        8.82      5.04 o
  -9   7   2       42.05       42.02     11.18 o
  -8   7   2        9.34        4.99      3.75 o
  -7   7   2      186.50      197.67      7.91 o
  -6   7   2       96.23       87.03      5.42 o
  -5   7   2      248.19      257.40      5.56 o
  -4   7   2       13.96       18.29      1.78 o
  -3   7   2      138.85      140.08      4.03 o
  -2   7   2      112.18      114.62      3.23 o
  -1   7   2      468.74      475.86      7.13 o
   0   7   2        1.70        0.35      1.55 o
   1   7   2     1036.02     1035.06     13.03 o
   2   7   2      123.09      112.33      6.73 o
   3   7   2       56.69       63.01      5.68 o
   4   7   2       63.38       58.51      5.88 o
   5   7   2        6.71        4.21      2.21 o
   6   7   2        0.03       -1.23      2.05 o
   7   7   2      147.07      158.50      7.05 o
   8   7   2        1.60       -3.31      3.31 o
   9   7   2        7.65        3.15      3.96 o
  10   7   2       34.00       40.57      5.78 o
  -8   8   2        3.48        0.01      3.64 o
  -7   8   2        1.17       -1.39      3.14 o
  -6   8   2        9.72        7.76      2.97 o
  -5   8   2       99.57      100.26      4.01 o
  -4   8   2       52.90       51.77      2.45 o
  -3   8   2       80.03       82.27      2.98 o
  -2   8   2       47.10       56.36      3.76 o
  -1   8   2      138.37      136.61      3.88 o
   0   8   2       15.30       15.77      1.94 o
   1   8   2        3.90        4.72      2.19 o
   2   8   2       21.47       18.94      4.11 o
   3   8   2      139.94      143.03      8.05 o
   4   8   2       26.93       36.36      5.33 o
   5   8   2       20.12       15.57      5.15 o
   6   8   2       20.42       23.40      5.87 o
   7   8   2        2.41        1.76      2.88 o
   8   8   2        0.17       -2.29      3.25 o
  -7   9   2       18.98       17.64      6.79 o
  -6   9   2       19.72       23.66      3.62 o
  -5   9   2      234.54      253.91     12.38 o
  -4   9   2        2.11        5.85      2.58 o
  -3   9   2        9.77        6.20      2.00 o
  -2   9   2       49.79       40.93      3.21 o
  -1   9   2       49.74       55.82      3.20 o
   0   9   2       23.14       18.31      2.50 o
   1   9   2      199.80      190.47      5.21 o
   2   9   2       48.75       67.41      6.07 o
   3   9   2        5.32        2.05      4.23 o
   4   9   2        0.20       -4.29      4.29 o
   5   9   2        1.84       -4.53      4.53 o
   6   9   2       84.75       89.96      8.79 o
   7   9   2       32.27       42.72      9.90 o
  -4  10   2        2.37        0.87      5.03 o
  -3  10   2       26.95       21.54      5.15 o
  -2  10   2       64.41       61.42      3.43 o
  -1  10   2        3.97        1.05      2.29 o
   0  10   2       10.18        6.54      2.48 o
   1  10   2        2.45       -2.07      2.07 o
   2  10   2        4.04        0.15      5.01 o
   3  10   2       21.16       36.82      7.80 o
   4  10   2       10.98        4.96      4.99 o
 -13   0   3        0.93        1.27      8.38 o
 -11   0   3       15.81        6.74      5.14 o
  -9   0   3     1082.23     1080.69     31.63 o
  -7   0   3     1111.74     1152.71     22.29 o
  -5   0   3     2391.33     2679.83     38.47 o
  -3   0   3        1.72        0.79      0.89 o
  -1   0   3    18809.90    18720.74    167.20 o
   1   0   3      154.23      195.61      3.13 o
   3   0   3    53607.75    52775.94    781.86 o
   5   0   3      203.37      211.15      5.56 o
   7   0   3      438.28      433.76     11.06 o
   9   0   3      903.00      845.14     18.94 o
  11   0   3      613.93      607.26     20.31 o
  13   0   3       14.34       36.10     11.80 o
 -13   1   3        0.00        1.65      5.88 o
 -12   1   3        0.32        0.84      4.23 o
 -11   1   3       37.57       39.84      5.97 o
 -10   1   3       29.88       18.64      3.39 o
  -9   1   3      301.92      293.24      6.95 o
  -8   1   3       32.51       34.55      2.94 o
  -7   1   3       99.19       90.87      3.20 o
  -6   1   3      121.22      141.36      4.32 o
  -5   1   3     1450.75     1486.65     17.09 o
  -4   1   3       48.34       60.33      2.01 o
  -3   1   3      109.15       67.04      1.48 o
  -2   1   3     2569.91     2596.29     20.60 o
  -1   1   3     1493.34     1441.88     12.11 o
   0   1   3      783.90      718.04      6.92 o
   1   1   3      222.50      228.79      2.67 o
   2   1   3    33253.02    32623.33    276.03 o
   3   1   3        0.62       -0.75      0.75 o
   4   1   3     1692.36     1867.64     19.18 o
   5   1   3     1253.65     1379.51     16.05 o
   6   1   3       26.87       31.21      2.10 o
   7   1   3      119.35      122.86      3.86 o
   8   1   3       69.69       62.17      3.54 o
   9   1   3      379.11      395.82      8.25 o
  10   1   3      177.40      178.25      6.49 o
  11   1   3        8.68       15.82      4.76 o
  12   1   3       17.19       26.85      5.51 o
  13   1   3        0.92        3.78      6.30 o
 -13   2   3       14.68       16.00      5.50 o
 -12   2   3        0.51       -4.41      4.41 o
 -11   2   3       25.70       18.71      4.26 o
 -10   2   3        0.12       -3.12      3.12 o
  -9   2   3      572.20      599.00     11.73 o
  -8   2   3       28.08       29.91      2.60 o
  -7   2   3      280.62      278.41      5.41 o
  -6   2   3       32.89       47.43      2.24 o
  -5   2   3      299.94      341.77      5.41 o
  -4   2   3       52.25       44.57      1.51 o
  -3   2   3     1050.10      997.20     11.58 o
  -2   2   3     1733.86     1676.60     14.93 o
  -1   2   3    36285.45    35962.35    341.52 o
   0   2   3     9757.61     9963.29     95.29 o
   1   2   3     5934.51     5908.90     56.84 o
   2   2   3       35.65       27.17      1.38 o
   3   2   3      993.79     1008.27     10.05 o
   4   2   3        0.43        0.26      0.69 o
   5   2   3     2173.12     2258.74     24.74 o
   6   2   3       25.89       24.04      1.81 o
   7   2   3      900.09      888.05     11.88 o
   8   2   3        0.18       -2.50      2.50 o
   9   2   3       85.27       75.66      5.12 o
  10   2   3        2.12       -0.25      3.24 o
  11   2   3       63.79       78.30      6.33 o
  12   2   3        5.11       10.59      5.09 o
 -12   3   3        2.14        1.07      4.78 o
 -11   3   3        7.29        3.92      3.75 o
 -10   3   3      124.57      108.08      6.20 o
  -9   3   3      475.74      478.43     11.93 o
  -8   3   3       62.67       59.84      4.32 o
  -7   3   3        1.72       -1.42      1.75 o
  -6   3   3      181.21      172.89      3.86 o
  -5   3   3      733.01      662.68     10.49 o
  -4   3   3      184.81      216.33      3.08 o
  -3   3   3     1033.40     1082.71     10.16 o
  -2   3   3       71.22       69.61      2.26 o
  -1   3   3     2911.59     2912.75     25.20 o
   0   3   3      577.65      634.70      7.88 o
   1   3   3      557.69      614.50     16.52 o
   2   3   3      419.08      419.16      5.27 o
   3   3   3      559.88      541.11      7.91 o
   4   3   3     1658.76     1804.14     18.60 o
   5   3   3        0.15       -0.91      0.91 o
   6   3   3       57.96       49.93      2.35 o
   7   3   3       26.91       19.31      2.22 o
   8   3   3      134.19      111.82      5.58 o
   9   3   3      126.12      124.58      6.60 o
  10   3   3       43.94       44.03      4.90 o
  11   3   3        7.49        8.18      3.72 o
  12   3   3        4.17        3.91      5.00 o
 -12   4   3       19.29       11.03      5.40 o
 -11   4   3       16.11       10.49      4.16 o
 -10   4   3       15.47       18.84      4.17 o
  -9   4   3       36.72       34.78      4.32 o
  -8   4   3      126.81      116.66      5.65 o
  -7   4   3      141.16      108.67      5.91 o
  -6   4   3      218.92      216.79      4.75 o
  -5   4   3        5.44        8.33      1.30 o
  -4   4   3       36.80       25.15      1.44 o
  -3   4   3       14.28       15.94      1.08 o
  -2   4   3     2725.00     2760.56     31.23 o
  -1   4   3      882.77      888.56     10.03 o
   0   4   3      192.51      163.13      2.65 o
   1   4   3       21.44        8.22      1.19 o
   2   4   3      396.86      385.68      7.51 o
   3   4   3     1307.10     1418.55     15.79 o
   4   4   3      121.76      108.37      2.68 o
   5   4   3      623.28      627.01      9.18 o
   6   4   3      232.80      252.66      5.37 o
   7   4   3      488.38      482.18      9.61 o
   8   4   3        2.81        0.98      4.20 o
   9   4   3       31.95       21.60      3.91 o
  10   4   3       26.50       21.96      4.20 o
  11   4   3       23.22       10.05      5.38 o
  12   4   3        1.05       -1.62      4.07 o
 -11   5   3        0.72       -2.44      3.97 o
 -10   5   3       88.36       92.11      6.98 o
  -9   5   3        2.14        0.68      3.54 o
  -8   5   3        2.22        2.23      2.90 o
  -7   5   3        1.60       -2.56      2.56 o
  -6   5   3       80.52       68.06      3.47 o
  -5   5   3        6.84        7.47      1.36 o
  -4   5   3       35.14       25.80      1.40 o
  -3   5   3      265.07      261.08      4.27 o
  -2   5   3      402.45      378.85      5.59 o
  -1   5   3      138.65      141.30      3.35 o
   0   5   3      105.40      121.21      2.64 o
   1   5   3        4.92        2.81      1.35 o
   2   5   3      119.25       98.10      3.71 o
   3   5   3       95.75       97.54      4.02 o
   4   5   3      718.35      773.15     14.73 o
   5   5   3        5.27        6.19      1.51 o
   6   5   3        1.25       -1.25      1.72 o
   7   5   3        1.42       -1.11      2.41 o
   8   5   3        2.91        3.10      3.20 o
   9   5   3       31.69       30.81      4.15 o
  10   5   3       25.43       26.31      5.14 o
  11   5   3       25.17       16.40      5.02 o
 -11   6   3       38.25       42.36      6.36 o
 -10   6   3        6.11        5.96      4.43 o
  -9   6   3        9.61       18.63      5.32 o
  -8   6   3       57.08       56.02      5.41 o
  -7   6   3      329.05      319.74      9.99 o
  -6   6   3      173.55      171.69      5.83 o
  -5   6   3       20.76       25.47      2.78 o
  -4   6   3        3.35        2.08      1.90 o
  -3   6   3       11.21        9.08      1.45 o
  -2   6   3      107.37       94.85      2.72 o
  -1   6   3        0.95        0.55      1.20 o
   0   6   3      457.78      436.60      6.42 o
   1   6   3      228.36      225.57      3.94 o
   2   6   3       29.16       33.40      3.01 o
   3   6   3       31.13       28.85      2.95 o
   4   6   3      209.29      195.84      3.67 o
   5   6   3      165.97      158.06      4.64 o
   6   6   3      198.63      207.93      5.98 o
   7   6   3       64.89       61.26      5.06 o
   8   6   3       71.61       60.16      5.44 o
   9   6   3        0.00       -1.21      3.55 o
  10   6   3       22.44       25.79      5.08 o
 -10   7   3        0.03        1.53      5.54 o
  -9   7   3        2.02        3.52      6.35 o
  -8   7   3       30.88       42.23      4.98 o
  -7   7   3        0.71        7.20      3.73 o
  -6   7   3      197.26      186.92     12.70 o
  -5   7   3       70.90       70.41      4.45 o
  -4   7   3        3.36        2.67      1.88 o
  -3   7   3       94.68       94.10      3.20 o
  -2   7   3      160.10      161.89      3.78 o
  -1   7   3       17.24       18.26      2.93 o
   0   7   3      425.68      410.65      7.42 o
   1   7   3      413.48      391.00      6.06 o
   2   7   3     1086.33     1050.92     24.90 o
   3   7   3      205.55      187.50      9.02 o
   4   7   3      294.77      292.79     11.51 o
   5   7   3       10.44        9.55      2.32 o
   6   7   3       38.15       35.57      2.89 o
   7   7   3      126.63      134.72      6.68 o
   8   7   3       12.64       10.13      4.93 o
   9   7   3        3.61       11.14      4.40 o
  -8   8   3       20.02       15.54      4.32 o
  -7   8   3       16.80       21.86      3.89 o
  -6   8   3        0.21        0.05      2.89 o
  -5   8   3       13.67       12.40      4.67 o
  -4   8   3        8.85        6.55      2.19 o
  -3   8   3      224.33      215.57      4.90 o
  -2   8   3      116.74      105.36      3.89 o
  -1   8   3       32.07       36.29      5.12 o
   0   8   3       70.69       78.53      3.93 o
   1   8   3      126.76      125.65      4.53 o
   2   8   3       23.23       20.02      4.14 o
   3   8   3       14.85        8.20      4.01 o
   4   8   3       15.82       17.22      7.96 o
   5   8   3      168.26      183.74     10.52 o
   6   8   3       94.35       97.67      8.36 o
   7   8   3       14.09       19.69      3.72 o
   8   8   3       10.51        5.36      5.42 o
  -7   9   3       21.76       27.98      5.47 o
  -6   9   3       91.09       96.79      8.71 o
  -5   9   3       55.69       64.70      5.71 o
  -4   9   3       10.94       13.92      2.21 o
  -3   9   3       13.03       16.55      2.40 o
  -2   9   3       32.14       40.81      2.95 o
  -1   9   3        2.51       -2.01      2.12 o
   0   9   3       20.50       21.27      2.62 o
   1   9   3      212.55      204.95      6.21 o
   2   9   3       89.67       92.17      6.80 o
   3   9   3       21.01       20.44      5.02 o
   4   9   3       57.04       44.75      7.90 o
   5   9   3        0.57       -4.51      4.51 o
   6   9   3       25.47       32.34      6.72 o
   7   9   3        5.55        1.10      6.79 o
  -4  10   3       61.72       74.52      7.55 o
  -3  10   3      198.57      193.35      8.77 o
  -2  10   3        0.21       -0.14      2.39 o
  -1  10   3        0.24       -2.25      2.25 o
   0  10   3       76.00       80.27      3.88 o
   1  10   3        4.66        1.67      2.15 o
   2  10   3        3.65       -1.44      4.24 o
   3  10   3        0.59       -4.15      4.15 o
   4  10   3       11.22       11.92      5.37 o
 -12   0   4       14.02       14.49      5.87 o
 -10   0   4       47.79       57.08      5.49 o
  -8   0   4      190.80      236.41      8.25 o
  -6   0   4     1008.96      916.26     17.98 o
  -4   0   4       22.64       25.76      1.94 o
  -2   0   4     1028.25     1118.34     13.42 o
   0   0   4      192.60      239.95      3.38 o
   2   0   4     7818.15     7637.97     91.83 o
   4   0   4      106.98      118.86      3.97 o
   6   0   4     5008.68     4967.49     79.91 o
   8   0   4       28.49       29.01      5.66 o
  10   0   4        5.07        1.21      3.60 o
  12   0   4        0.43       15.23      9.45 o
 -13   1   4        9.13        7.86      6.79 o
 -12   1   4        1.15       -4.78      4.78 o
 -11   1   4        9.30        4.10      3.52 o
 -10   1   4      113.92      109.50      6.62 o
  -9   1   4      193.65      187.88      5.59 o
  -8   1   4      801.25      794.20     12.32 o
  -7   1   4        1.28       -0.86      1.76 o
  -6   1   4      138.78      134.65      3.50 o
  -5   1   4     1511.82     1510.65     17.35 o
  -4   1   4      256.86      296.47      4.67 o
  -3   1   4     1644.65     1655.03     15.10 o
  -2   1   4     2040.17     1914.48     15.50 o
  -1   1   4      919.36      964.84      7.46 o
   0   1   4     8096.41     8183.13     69.37 o
   1   1   4       22.76       16.24      0.87 o
   2   1   4      451.57      433.67      4.60 o
   3   1   4       77.21       81.40      1.76 o
   4   1   4      152.58      150.74      3.68 o
   5   1   4     5474.10     5673.56     58.92 o
   6   1   4       29.06       38.42      2.37 o
   7   1   4       65.91       70.67      3.74 o
   8   1   4       19.44       12.53      2.51 o
   9   1   4       25.21       20.39      2.87 o
  10   1   4       34.28       41.40      3.88 o
  11   1   4        1.82        7.20      4.60 o
  12   1   4       80.33      104.49      9.61 o
  13   1   4       25.77       34.15      8.21 o
 -13   2   4        0.06       -4.77      4.77 o
 -12   2   4        1.57       -4.28      4.28 o
 -11   2   4        2.44        6.19      3.74 o
 -10   2   4       89.89       87.06      5.70 o
  -9   2   4      178.69      164.15      6.01 o
  -8   2   4       72.58       80.51      3.77 o
  -7   2   4       81.45       71.95      2.92 o
  -6   2   4      666.84      625.94      8.82 o
  -5   2   4      323.87      359.20      5.62 o
  -4   2   4      343.50      400.63      5.08 o
  -3   2   4        1.36        1.16      0.69 o
  -2   2   4      988.76      984.53      9.16 o
  -1   2   4    12315.29    12883.38    103.68 o
   0   2   4      927.64     1153.02     10.38 o
   1   2   4      133.85      140.13      1.80 o
   2   2   4     1454.43     1344.69     12.13 o
   3   2   4       34.11       28.29      1.50 o
   4   2   4      230.55      273.23      4.76 o
   5   2   4       29.03       14.93      1.66 o
   6   2   4      330.42      304.20      5.40 o
   7   2   4      227.09      215.71      4.93 o
   8   2   4      628.31      614.70     10.30 o
   9   2   4        3.72        3.73      3.22 o
  10   2   4       35.64       42.01      4.56 o
  11   2   4       19.65       27.36      4.62 o
  12   2   4       28.17       40.22      6.32 o
 -12   3   4       22.87       26.28      5.16 o
 -11   3   4       13.28       12.99      4.19 o
 -10   3   4       53.03       58.52      5.18 o
  -9   3   4       21.46       27.76      4.43 o
  -8   3   4       35.26       35.23      3.78 o
  -7   3   4        0.70       -1.57      1.57 o
  -6   3   4      133.32      127.56      3.42 o
  -5   3   4      105.39       97.31      3.02 o
  -4   3   4      231.88      233.35      3.77 o
  -3   3   4       10.66       13.76      0.91 o
  -2   3   4     4918.37     4873.06     44.01 o
  -1   3   4      522.29      538.94      5.64 o
   0   3   4     7678.54     7973.65     88.10 o
   1   3   4        6.43        6.90      0.66 o
   2   3   4      989.62     1018.71     11.45 o
   3   3   4      757.07      790.61      9.47 o
   4   3   4      182.10      231.07      4.24 o
   5   3   4        1.39        0.60      1.00 o
   6   3   4       10.68        5.34      2.03 o
   7   3   4       20.14       20.29      2.23 o
   8   3   4       53.21       48.24      4.27 o
   9   3   4       54.59       44.01      4.55 o
  10   3   4      167.22      154.23      7.29 o
  11   3   4        0.10        3.09      3.52 o
  12   3   4        0.92       -4.33      4.64 o
 -12   4   4        0.04       -4.28      4.28 o
 -11   4   4       59.89       69.88      5.98 o
 -10   4   4        6.87        5.30      3.56 o
  -9   4   4      118.10      124.13      6.35 o
  -8   4   4        9.09        5.01      2.96 o
  -7   4   4      141.81      107.41      7.81 o
  -6   4   4       22.33       30.56      3.01 o
  -5   4   4        3.22        4.15      1.09 o
  -4   4   4        0.13        0.21      0.82 o
  -3   4   4       79.70       68.60      2.01 o
  -2   4   4     1279.36     1237.53     14.93 o
  -1   4   4     1280.27     1462.07     14.79 o
   0   4   4     1672.86     1691.02     18.09 o
   1   4   4      237.83      225.50      3.94 o
   2   4   4      605.00      579.88      7.83 o
   3   4   4      613.34      635.09      7.91 o
   4   4   4      678.44      745.56     12.38 o
   5   4   4       22.23       19.06      2.01 o
   6   4   4        0.21       -1.49      1.76 o
   7   4   4        0.99       -2.09      2.09 o
   8   4   4      193.61      170.72      6.83 o
   9   4   4       20.27       23.97      3.99 o
  10   4   4       42.67       32.33      4.65 o
  11   4   4       27.06       34.50      5.59 o
  12   4   4        5.78        4.64      5.93 o
 -11   5   4        0.37       -4.01      4.01 o
 -10   5   4      193.12      184.61     14.69 o
  -9   5   4        7.37       17.27      4.17 o
  -8   5   4      117.54      115.87      5.77 o
  -7   5   4        5.86        0.44      2.85 o
  -6   5   4      272.66      265.79      5.76 o
  -5   5   4       64.02       58.09      2.29 o
  -4   5   4       62.57       58.63      2.08 o
  -3   5   4       96.72      104.24      2.70 o
  -2   5   4      334.44      338.56      5.28 o
  -1   5   4       48.67       35.45      1.64 o
   0   5   4      781.47      754.36      8.86 o
   1   5   4       88.89       94.14      2.46 o
   2   5   4        1.70       -1.54      1.54 o
   3   5   4      494.38      504.47      8.37 o
   4   5   4        1.63       -1.01      1.01 o
   5   5   4        0.89        0.27      1.35 o
   6   5   4      247.99      262.76      6.29 o
   7   5   4      246.76      252.83      7.63 o
   8   5   4       39.21       27.91      3.95 o
   9   5   4       73.12       69.76      6.55 o
  10   5   4        5.10        1.62      3.99 o
  11   5   4       22.53       19.01      5.09 o
 -11   6   4       43.71       52.48     12.26 o
 -10   6   4       25.12       30.78      5.38 o
  -9   6   4       71.74       72.03      6.15 o
  -8   6   4      165.90      179.74     14.11 o
  -7   6   4       42.34       35.61      4.62 o
  -6   6   4        0.29       -0.11      2.73 o
  -5   6   4       10.71       11.98      2.08 o
  -4   6   4      563.10      562.13      8.04 o
  -3   6   4        6.20        7.93      1.93 o
  -2   6   4       48.55       57.19      2.48 o
  -1   6   4       43.15       33.47      1.82 o
   0   6   4      947.26      916.81     11.69 o
   1   6   4     1190.96     1170.43     13.23 o
   2   6   4      382.55      413.85      8.61 o
   3   6   4       79.75       82.57      4.04 o
   4   6   4        0.51       -1.07      1.07 o
   5   6   4      157.81      158.03      4.75 o
   6   6   4       44.26       46.84      4.09 o
   7   6   4       69.21       79.26      5.35 o
   8   6   4      113.54      117.33      8.68 o
   9   6   4        4.33        4.81      3.97 o
  10   6   4       24.51       30.72      5.54 o
 -10   7   4        2.17       -2.32      4.42 o
  -9   7   4      138.18      151.12     11.54 o
  -8   7   4       22.65       20.31      4.38 o
  -7   7   4       21.55       22.43      4.08 o
  -6   7   4       67.69       58.94      3.85 o
  -5   7   4        0.19       -0.03      2.12 o
  -4   7   4       71.64       71.44      3.02 o
  -3   7   4      342.82      344.86      6.51 o
  -2   7   4      230.47      228.74      4.63 o
  -1   7   4       54.88       63.24      3.04 o
   0   7   4      471.46      459.74      7.01 o
   1   7   4      105.45       92.26      3.10 o
   2   7   4      410.91      427.32     24.46 o
   3   7   4      842.96      824.17     21.49 o
   4   7   4      256.64      252.43     16.27 o
   5   7   4      136.31      138.37      8.12 o
   6   7   4        8.93       10.68      2.43 o
   7   7   4      128.54      131.17      6.59 o
   8   7   4        0.01       -0.41      3.48 o
   9   7   4       49.84       58.99      5.87 o
  -8   8   4       32.04       33.36      4.85 o
  -7   8   4        6.69       14.76      4.09 o
  -6   8   4       12.42        8.00      2.63 o
  -5   8   4      264.12      278.47     10.87 o
  -4   8   4        2.52        0.27      1.98 o
  -3   8   4        1.65        1.43      2.20 o
  -2   8   4        2.40        2.68      2.20 o
  -1   8   4        1.51        2.63      1.92 o
   0   8   4      342.07      318.03      6.13 o
   1   8   4      232.04      219.99      4.58 o
   2   8   4        5.80        3.03      4.09 o
   3   8   4        0.15       -0.44      3.47 o
   4   8   4        1.46       -2.10      3.91 o
   5   8   4       37.87       45.09      6.28 o
   6   8   4        4.62        4.76      4.93 o
   7   8   4        2.32        4.34      2.97 o
   8   8   4       52.95       62.38      5.19 o
  -7   9   4       21.86       26.32      4.33 o
  -6   9   4        5.20        5.13      3.86 o
  -5   9   4        5.08        5.70      4.12 o
  -4   9   4       21.96       28.09      2.78 o
  -3   9   4       71.40       79.19      3.83 o
  -2   9   4      105.78      111.35      4.41 o
  -1   9   4      131.11      136.46      5.11 o
   0   9   4       24.46       20.94      2.59 o
   1   9   4        0.52       -0.62      1.94 o
   2   9   4        9.49        3.83      4.15 o
   3   9   4      133.43      140.44      8.63 o
   4   9   4       97.22       89.94      8.01 o
   5   9   4        0.02       -1.84      9.55 o
   6   9   4       35.16       26.72      6.68 o
  -4  10   4       56.88       63.02      4.49 o
  -3  10   4        0.92        1.03      2.33 o
  -2  10   4       18.18       27.81      2.90 o
  -1  10   4       10.85        4.67      4.40 o
   0  10   4       76.77       77.12      3.87 o
   1  10   4       67.71       77.25      4.36 o
   2  10   4        1.63        6.54      6.44 o
   3  10   4       17.92       14.90      5.39 o
   4  10   4        0.25        4.73      5.19 o
 -13   0   5        0.95       10.47      9.52 o
 -11   0   5       48.51       50.25      6.93 o
  -9   0   5      251.73      269.54      9.48 o
  -7   0   5       74.87       87.49      4.93 o
  -5   0   5     5441.38     5510.81     91.63 o
  -3   0   5     5178.15     5017.86     55.77 o
  -1   0   5     2989.12     2950.15     33.11 o
   1   0   5    43570.21    43202.47    518.33 o
   3   0   5     4937.72     4824.03     65.92 o
   5   0   5     4804.59     4791.85    101.63 o
   7   0   5       67.09       64.84      9.21 o
   9   0   5     1150.73     1127.40     23.60 o
  11   0   5        8.49        5.45      6.16 o
  13   0   5        1.33       11.10      9.71 o
 -13   1   5       22.59       29.82      7.98 o
 -12   1   5        0.43        0.73      4.30 o
 -11   1   5        0.47       -3.21      3.21 o
 -10   1   5       36.59       42.70      4.08 o
  -9   1   5        1.57        2.00      2.30 o
  -8   1   5        0.01       -1.04      1.96 o
  -7   1   5      197.52      173.48      4.64 o
  -6   1   5      273.41      295.72      5.40 o
  -5   1   5        1.70       -0.05      1.14 o
  -4   1   5      171.64      211.72      3.59 o
  -3   1   5      830.53      805.40      8.06 o
  -2   1   5      825.10      803.35      7.11 o
  -1   1   5     4993.65     4777.66     39.08 o
   0   1   5      262.58      263.41      2.83 o
   1   1   5     7402.70     7457.21     63.27 o
   2   1   5     1093.75     1118.85      9.92 o
   3   1   5      990.28     1052.92     10.72 o
   4   1   5        6.27       14.20      1.36 o
   5   1   5      318.24      343.23      5.78 o
   6   1   5      376.11      393.11      6.52 o
   7   1   5      163.18      177.81      4.96 o
   8   1   5      276.13      252.17      6.16 o
   9   1   5       12.75        9.96      2.66 o
  10   1   5       40.48       35.79      3.87 o
  11   1   5       51.69       65.21      7.38 o
  12   1   5        5.81       12.22      5.28 o
  13   1   5        2.89       19.27      7.35 o
 -13   2   5        4.42        3.28      9.73 o
 -12   2   5        1.13       -1.26      4.47 o
 -11   2   5      243.67      258.06      9.42 o
 -10   2   5        1.64       -3.14      3.24 o
  -9   2   5      204.92      195.75      6.94 o
  -8   2   5       20.66       24.46      3.33 o
  -7   2   5       85.86       85.74      3.15 o
  -6   2   5        0.03        0.79      1.46 o
  -5   2   5      350.19      316.32      4.90 o
  -4   2   5      551.42      576.03      6.72 o
  -3   2   5     3909.66     3973.01     36.38 o
  -2   2   5       30.74       39.82      1.45 o
  -1   2   5    10977.28    11309.33     91.03 o
   0   2   5      244.60      278.09      3.33 o
   1   2   5        5.84        3.06      0.55 o
   2   2   5     1120.17     1077.74      9.97 o
   3   2   5      194.23      159.13      2.99 o
   4   2   5      133.65      129.23      2.89 o
   5   2   5       32.77       47.57      2.05 o
   6   2   5      131.54      143.93      4.00 o
   7   2   5       25.42       19.98      2.16 o
   8   2   5        7.91        6.00      2.26 o
   9   2   5        7.47        4.53      5.51 o
  10   2   5       28.23       32.98      4.45 o
  11   2   5       45.67       47.95      5.26 o
  12   2   5        0.85       -0.54      4.65 o
 -12   3   5       10.23       12.11      4.54 o
 -11   3   5       51.36       61.46      5.73 o
 -10   3   5       12.85       20.27      4.06 o
  -9   3   5        7.63       -2.86      2.86 o
  -8   3   5       62.32       63.64      3.76 o
  -7   3   5      453.23      412.80      6.99 o
  -6   3   5      936.44      975.03     12.40 o
  -5   3   5      126.65      128.00      2.93 o
  -4   3   5        2.21        2.37      0.82 o
  -3   3   5       82.87       68.61      2.86 o
  -2   3   5     1086.17     1224.42     15.92 o
  -1   3   5     1147.11     1023.49     11.42 o
   0   3   5      278.03      235.51      3.15 o
   1   3   5     1291.54     1307.69     14.29 o
   2   3   5      149.30      150.31      2.72 o
   3   3   5     1849.41     2018.66     21.93 o
   4   3   5      179.74      166.77      4.90 o
   5   3   5      183.63      186.82      3.47 o
   6   3   5        0.86        0.09      1.11 o
   7   3   5        3.56        0.13      1.29 o
   8   3   5        3.75        2.32      2.76 o
   9   3   5       23.80       25.74      4.03 o
  10   3   5       14.29       17.34      3.98 o
  11   3   5       15.24       25.49      4.53 o
  12   3   5        0.18       -4.59      4.59 o
 -12   4   5        5.41       -1.90      4.71 o
 -11   4   5       15.52       15.13      4.89 o
 -10   4   5      109.73      107.66      6.48 o
  -9   4   5      189.68      168.94      7.13 o
  -8   4   5      153.10      149.67      6.31 o
  -7   4   5       18.31       16.48      3.24 o
  -6   4   5        0.37       -0.30      1.11 o
  -5   4   5       22.89       23.26      1.56 o
  -4   4   5      796.87      789.60      8.24 o
  -3   4   5      157.74      180.67      3.18 o
  -2   4   5    10048.53    10628.36    107.62 o
  -1   4   5     1254.08     1266.73     12.27 o
   0   4   5     2949.31     3053.37     34.30 o
   1   4   5       64.89       50.30      1.78 o
   2   4   5      387.74      346.95      4.80 o
   3   4   5      641.85      635.04      8.02 o
   4   4   5       86.44       75.93      2.41 o
   5   4   5       18.43       22.63      2.11 o
   6   4   5        0.08       -0.22      1.89 o
   7   4   5       26.02       18.00      2.73 o
   8   4   5       76.82       70.29      5.08 o
   9   4   5        0.03       -2.19      3.05 o
  10   4   5        6.09       -0.85      3.50 o
  11   4   5       59.51       64.30      5.92 o
  12   4   5        0.14       -2.15      4.33 o
 -11   5   5       14.39       14.08      5.12 o
 -10   5   5        0.88        5.06      5.36 o
  -9   5   5        4.78        3.11      4.79 o
  -8   5   5       13.80       12.31      3.40 o
  -7   5   5      319.36      310.43      8.75 o
  -6   5   5      351.09      335.23      6.67 o
  -5   5   5       68.69       74.55      2.56 o
  -4   5   5       59.04       53.64      3.39 o
  -3   5   5       36.80       41.56      1.88 o
  -2   5   5       37.35       48.06      1.92 o
  -1   5   5      367.05      379.02      5.79 o
   0   5   5      519.97      506.95      6.51 o
   1   5   5      445.49      420.94      6.63 o
   2   5   5      906.60      887.75     11.48 o
   3   5   5      337.62      346.78      5.03 o
   4   5   5        1.08        0.65      1.08 o
   5   5   5      196.46      211.50      6.48 o
   6   5   5        0.40       -0.16      1.95 o
   7   5   5       82.76       76.46      4.60 o
   8   5   5        0.57       -2.58      2.62 o
   9   5   5      102.56       98.34      6.75 o
  10   5   5       59.95       55.33      6.07 o
  11   5   5        0.93        5.02      4.40 o
 -10   6   5       17.46       22.61      7.35 o
  -9   6   5       78.11       73.21      6.18 o
  -8   6   5       59.82       66.64      6.05 o
  -7   6   5       26.49       29.67      4.28 o
  -6   6   5      659.88      668.37     12.94 o
  -5   6   5      100.22       99.10      3.87 o
  -4   6   5        0.04       -0.78      1.79 o
  -3   6   5       79.64       78.53      2.89 o
  -2   6   5       54.17       56.35      2.68 o
  -1   6   5        3.88        3.52      1.35 o
   0   6   5      227.98      225.40      4.27 o
   1   6   5       46.11       48.11      2.15 o
   2   6   5      686.83      655.72     12.06 o
   3   6   5       86.39       85.03      4.19 o
   4   6   5      217.08      221.39      4.16 o
   5   6   5       95.94      101.79      4.07 o
   6   6   5       77.74       78.55      3.97 o
   7   6   5        4.95       -2.88      3.47 o
   8   6   5        9.94       12.16      3.97 o
   9   6   5       44.11       45.60      5.42 o
  10   6   5       75.47       74.74      6.88 o
 -10   7   5        1.60        1.82      4.50 o
  -9   7   5       11.38       12.16      4.57 o
  -8   7   5      139.17      130.93      7.32 o
  -7   7   5        3.17        0.75      3.17 o
  -6   7   5       50.21       45.13      4.25 o
  -5   7   5       55.79       58.39      4.45 o
  -4   7   5       20.77       20.93      2.23 o
  -3   7   5      110.76      113.64      3.79 o
  -2   7   5       41.61       45.06      2.85 o
  -1   7   5       25.78       28.75      1.97 o
   0   7   5      141.72      121.48      5.24 o
   1   7   5      128.36      116.13      3.08 o
   2   7   5       17.91       13.36      6.22 o
   3   7   5       13.82       15.75      4.62 o
   4   7   5      339.84      342.91     12.88 o
   5   7   5       22.69       25.94      2.28 o
   6   7   5      524.08      529.32     13.00 o
   7   7   5        3.82        0.36      3.28 o
   8   7   5       15.53       17.40      5.66 o
   9   7   5       18.81       25.90      4.95 o
  -8   8   5       50.89       50.61      5.41 o
  -7   8   5        2.43        4.61      3.43 o
  -6   8   5       26.07       22.43      3.07 o
  -5   8   5        3.60        4.59      2.40 o
  -4   8   5       12.87       10.38      2.41 o
  -3   8   5       60.32       66.88      3.47 o
  -2   8   5       54.81       54.27      4.45 o
  -1   8   5        0.00       -1.47      1.93 o
   0   8   5       10.15        4.90      1.77 o
   1   8   5        2.44        0.13      1.40 o
   2   8   5       12.58       15.27      4.02 o
   3   8   5       29.81       35.46      5.29 o
   4   8   5        0.13       -3.46      4.04 o
   5   8   5        3.38        1.05      4.82 o
   6   8   5       54.14       59.86      7.33 o
   7   8   5       13.47       13.16      3.42 o
   8   8   5        7.48       11.17      3.77 o
  -7   9   5        0.79       -1.01      3.45 o
  -6   9   5       47.97       52.11      4.09 o
  -5   9   5       26.25       31.10      3.15 o
  -4   9   5        0.47       -2.22      2.22 o
  -3   9   5       78.72       80.37      7.06 o
  -2   9   5       77.62       87.18      4.14 o
  -1   9   5       76.76       94.60      4.12 o
   0   9   5       54.87       65.36      3.95 o
   1   9   5      100.14      106.13      3.94 o
   2   9   5        1.94        1.26      3.98 o
   3   9   5        1.91       -3.06      3.97 o
   4   9   5       10.76        2.89      4.78 o
   5   9   5        1.54       -4.06      4.73 o
   6   9   5       83.40       99.41      9.21 o
  -4  10   5       25.52       34.30      3.83 o
  -3  10   5        1.32        1.21      2.37 o
  -2  10   5       25.25       35.85      3.10 o
  -1  10   5       36.97       39.50      3.37 o
   0  10   5        0.10        1.50      2.50 o
   1  10   5       13.31       11.70      2.67 o
   2  10   5        1.73        1.85      4.56 o
   3  10   5       31.33       36.48      6.26 o
   4  10   5       38.09       51.83     11.42 o
 -12   0   6       16.30        1.99      5.29 o
 -10   0   6       16.38       19.35      4.33 o
  -8   0   6      172.13      196.21      7.68 o
  -6   0   6      543.17      561.71     12.63 o
  -4   0   6     5008.18     5410.46     75.18 o
  -2   0   6     2539.90     2413.02     25.54 o
   0   0   6     5166.36     5003.73     60.61 o
   2   0   6    15962.14    16579.33    197.75 o
   4   0   6    26162.52    28614.55    380.29 o
   6   0   6       57.39       39.85      6.45 o
   8   0   6     1532.72     1444.32     33.99 o
  10   0   6       84.26       83.34      7.98 o
  12   0   6      354.32      459.69     27.85 o
 -13   1   6        1.27       -4.91      4.91 o
 -12   1   6        1.61       -1.45      6.15 o
 -11   1   6        0.04       -4.04      4.04 o
 -10   1   6      478.01      475.34     10.69 o
  -9   1   6       43.79       40.69      3.22 o
  -8   1   6       21.90       24.02      2.65 o
  -7   1   6       10.72       11.60      2.02 o
  -6   1   6      254.28      259.86      5.09 o
  -5   1   6      234.86      209.04      4.24 o
  -4   1   6      150.33      165.61      3.25 o
  -3   1   6        8.64        7.54      0.93 o
  -2   1   6       15.14       15.48      0.73 o
  -1   1   6      340.81      322.22      3.51 o
   0   1   6      692.45      676.04      6.31 o
   1   1   6     1091.77     1032.73      9.21 o
   2   1   6     1074.48     1124.25     10.59 o
   3   1   6       58.75       61.30      1.87 o
   4   1   6      149.74      140.65      3.23 o
   5   1   6      231.74      204.28      6.33 o
   6   1   6       59.34       53.52      2.52 o
   7   1   6      666.96      675.39      9.93 o
   8   1   6      116.33      111.92      4.39 o
   9   1   6       48.33       50.26      5.29 o
  10   1   6       57.48       64.15      6.06 o
  11   1   6       81.25       76.96      7.00 o
  12   1   6       11.45       12.33      5.63 o
 -13   2   6        1.13        4.22      5.84 o
 -12   2   6        5.78        6.34      4.74 o
 -11   2   6       18.52       12.03      4.00 o
 -10   2   6       84.17       82.30      5.63 o
  -9   2   6        3.31        2.58      2.62 o
  -8   2   6     1104.41     1101.54     15.82 o
  -7   2   6        5.25        2.20      1.68 o
  -6   2   6      684.53      713.08      9.81 o
  -5   2   6       34.49       35.10      1.82 o
  -4   2   6      411.81      422.35      5.63 o
  -3   2   6        2.69        2.01      1.04 o
  -2   2   6      110.49      105.29      2.07 o
  -1   2   6     1576.92     1747.18     17.56 o
   0   2   6       78.76       51.48      1.33 o
   1   2   6      184.27      166.94      2.43 o
   2   2   6     1797.00     1781.46     22.88 o
   3   2   6      149.13      146.64      2.96 o
   4   2   6     1274.88     1295.57     16.11 o
   5   2   6       25.05       33.82      2.11 o
   6   2   6       54.31       48.35      2.64 o
   7   2   6       71.90       80.89      3.18 o
   8   2   6       29.10       25.58      2.77 o
   9   2   6       11.86       13.93      3.56 o
  10   2   6       59.75       70.61      5.43 o
  11   2   6        0.00       10.85      3.94 o
  12   2   6       19.12       30.14      8.28 o
 -12   3   6       71.53       83.16      7.00 o
 -11   3   6       50.18       42.05      5.20 o
 -10   3   6      190.01      220.01      8.37 o
  -9   3   6      110.59      134.74      7.12 o
  -8   3   6       73.40       74.63      4.10 o
  -7   3   6      532.74      517.11      8.23 o
  -6   3   6      768.28      733.85      9.36 o
  -5   3   6      115.74      127.62      2.98 o
  -4   3   6     1444.34     1464.00     14.70 o
  -3   3   6     1407.56     1403.22     17.17 o
  -2   3   6      486.81      486.78      8.14 o
  -1   3   6      378.54      390.19      5.23 o
   0   3   6       78.59      123.42      2.25 o
   1   3   6      228.84      213.69      3.39 o
   2   3   6     2622.53     2510.96     26.70 o
   3   3   6      692.83      668.72      7.76 o
   4   3   6      123.66      156.36      3.18 o
   5   3   6       67.04       64.34      2.75 o
   6   3   6       35.34       29.23      2.02 o
   7   3   6       77.60       76.13      4.98 o
   8   3   6      102.48      103.81      5.50 o
   9   3   6      117.20      113.57      6.09 o
  10   3   6        3.02        3.41      3.57 o
  11   3   6       13.75       17.26      4.32 o
  12   3   6       18.35       11.51      7.26 o
 -12   4   6        3.48       -0.71      5.02 o
 -11   4   6        6.93        3.82      4.63 o
 -10   4   6       58.81       49.96      4.98 o
  -9   4   6        0.18        0.44      3.21 o
  -8   4   6      141.84      132.40      6.15 o
  -7   4   6      165.82      166.69      6.46 o
  -6   4   6       22.64       21.72      1.69 o
  -5   4   6       55.87       57.34      2.63 o
  -4   4   6        0.21        4.13      0.86 o
  -3   4   6     1065.92     1130.36     11.48 o
  -2   4   6     1450.48     1366.36     13.41 o
  -1   4   6      565.69      562.66      6.57 o
   0   4   6      602.63      551.71      7.43 o
   1   4   6      451.30      480.35      6.22 o
   2   4   6       86.20       79.85      2.09 o
   3   4   6       43.94       50.53      1.91 o
   4   4   6      320.52      299.32      5.25 o
   5   4   6      235.09      232.67      4.90 o
   6   4   6      982.85      981.62     15.37 o
   7   4   6        0.03       -2.24      2.37 o
   8   4   6        0.05       -1.52      2.75 o
   9   4   6      114.38      122.37      6.34 o
  10   4   6       13.53       16.55      4.23 o
  11   4   6        8.99       14.98      4.22 o
  12   4   6        0.77        5.42      4.78 o
 -11   5   6       12.01        8.59      5.01 o
 -10   5   6        0.22       -3.57      3.91 o
  -9   5   6        6.52        6.87      3.84 o
  -8   5   6      211.19      219.90      8.87 o
  -7   5   6      513.15      478.89     11.24 o
  -6   5   6       24.41       26.10      2.32 o
  -5   5   6       92.17       94.31      2.97 o
  -4   5   6      394.81      398.09      8.46 o
  -3   5   6       32.95       37.72      1.93 o
  -2   5   6       14.64       14.41      1.41 o
  -1   5   6        1.71        0.16      1.10 o
   0   5   6      171.11      188.70      3.58 o
   1   5   6     1249.26     1239.87     14.02 o
   2   5   6      349.99      350.30      6.85 o
   3   5   6       20.20       15.78      1.31 o
   4   5   6        6.95        3.12      1.31 o
   5   5   6        2.62        1.90      1.54 o
   6   5   6       95.49      108.57      4.31 o
   7   5   6       26.32       22.93      3.47 o
   8   5   6       16.23       15.40      3.45 o
   9   5   6       92.13       96.45      6.72 o
  10   5   6        1.78       -3.85      3.85 o
  11   5   6        1.42        0.85      5.00 o
 -10   6   6        3.88        2.98      4.23 o
  -9   6   6       17.98       19.93      4.53 o
  -8   6   6        1.29        2.41      3.49 o
  -7   6   6       86.98       98.85      6.11 o
  -6   6   6      576.43      581.12     11.90 o
  -5   6   6        4.49        5.22      2.55 o
  -4   6   6       95.35       83.25      3.49 o
  -3   6   6     1834.64     1748.22     19.79 o
  -2   6   6      604.12      572.83     10.90 o
  -1   6   6        5.68        3.14      1.46 o
   0   6   6      124.40      116.89      3.17 o
   1   6   6       17.60       25.08      1.70 o
   2   6   6       31.99       36.48      1.57 o
   3   6   6      563.91      545.02      8.11 o
   4   6   6      675.94      677.99     11.15 o
   5   6   6      427.87      423.09      8.80 o
   6   6   6      348.68      349.75      8.76 o
   7   6   6        6.80        2.58      3.41 o
   8   6   6       47.77       52.09      8.90 o
   9   6   6       20.31       21.88      4.83 o
  10   6   6       13.02       13.72      5.55 o
  -9   7   6        4.46        6.99      4.24 o
  -8   7   6        3.89       10.57      4.04 o
  -7   7   6        7.77        7.32      4.01 o
  -6   7   6       16.48       13.77      2.90 o
  -5   7   6      354.53      367.43      8.59 o
  -4   7   6        0.06        0.78      2.12 o
  -3   7   6        0.50        0.89      1.86 o
  -2   7   6      138.98      138.88      4.15 o
  -1   7   6        1.10        2.70      1.51 o
   0   7   6       52.50       55.20      2.43 o
   1   7   6      477.66      465.45      7.56 o
   2   7   6        0.42       -1.47      3.81 o
   3   7   6       31.60       21.36      4.72 o
   4   7   6       28.23       24.47      9.04 o
   5   7   6      154.03      144.89      4.58 o
   6   7   6        5.91        4.17      5.04 o
   7   7   6       32.51       38.42      6.42 o
   8   7   6        6.93        7.05      3.76 o
   9   7   6       89.12      101.78      6.97 o
  -8   8   6       27.37       26.42      4.71 o
  -7   8   6       29.66       31.73      4.50 o
  -6   8   6        1.21       -0.62      2.41 o
  -5   8   6       99.66       99.75      4.62 o
  -4   8   6       67.66       82.17      4.01 o
  -3   8   6        0.18       -2.06      2.07 o
  -2   8   6      112.90      115.11      6.99 o
  -1   8   6      104.55      106.06      4.19 o
   0   8   6        3.76        1.74      1.94 o
   1   8   6       73.53       78.63      2.88 o
   2   8   6       11.67       11.53      4.08 o
   3   8   6        1.69       -3.12      3.12 o
   4   8   6        2.53        0.01      7.07 o
   5   8   6        0.26        1.81      4.59 o
   6   8   6       57.14       55.14      7.41 o
   7   8   6        4.05        3.99      3.27 o
   8   8   6        0.95        1.53      3.61 o
  -6   9   6        3.05        3.82      2.83 o
  -5   9   6       77.98       88.79      4.49 o
  -4   9   6        0.89       -0.48      2.43 o
  -3   9   6       21.66       25.65      3.37 o
  -2   9   6        1.99       -1.05      2.36 o
  -1   9   6        0.62        2.06      2.29 o
   0   9   6       24.48       29.16      2.79 o
   1   9   6      147.59      154.64      4.68 o
   2   9   6        0.01        2.38      4.11 o
   3   9   6       36.61       52.99      6.44 o
   4   9   6        0.28       -7.01      7.01 o
   5   9   6       46.52       57.86     11.61 o
   6   9   6       30.53       31.28      6.57 o
  -4  10   6        6.79        7.79      2.74 o
  -3  10   6       14.20       15.82      3.10 o
  -2  10   6       12.79       11.07      2.73 o
  -1  10   6      189.39      201.77      7.24 o
   0  10   6        4.53        8.17      3.49 o
   1  10   6       87.98       92.20      7.17 o
   2  10   6       44.00       50.09      6.20 o
   3  10   6       14.82       19.42      5.76 o
   4  10   6        5.63        5.38      5.36 o
 -13   0   7        5.37        2.41      9.52 o
 -11   0   7        5.60       -1.66      4.66 o
  -9   0   7        8.41        7.22      3.37 o
  -7   0   7      600.64      548.28     18.87 o
  -5   0   7      325.40      317.07      8.41 o
  -3   0   7      787.51      887.35     12.64 o
  -1   0   7      134.74       90.65      2.42 o
   1   0   7     1297.36     1169.32     15.50 o
   3   0   7     3620.46     3664.98     52.00 o
   5   0   7     6656.74     6539.98    135.90 o
   7   0   7     3492.85     3494.89     58.55 o
   9   0   7        0.02       -1.93      4.85 o
  11   0   7        9.84       -6.85      6.85 o
 -13   1   7        2.77       -2.20      5.74 o
 -12   1   7       20.94        5.91      9.30 o
 -11   1   7       33.90       39.12      5.93 o
 -10   1   7       10.76        9.37      3.19 o
  -9   1   7        0.08       -2.09      2.09 o
  -8   1   7      202.06      214.04      5.73 o
  -7   1   7      331.34      327.10      6.65 o
  -6   1   7      170.45      204.01      4.87 o
  -5   1   7     2069.58     2165.56     22.57 o
  -4   1   7        2.11        3.62      1.08 o
  -3   1   7       17.36       35.60      1.36 o
  -2   1   7     3064.89     3263.25     26.09 o
  -1   1   7      440.90      442.10      4.83 o
   0   1   7     1054.08     1048.41      9.89 o
   1   1   7        0.37        0.25      0.60 o
   2   1   7     4010.46     4219.84     38.62 o
   3   1   7     4147.12     3966.02     38.80 o
   4   1   7       76.68       98.06      4.07 o
   5   1   7      342.77      405.17      6.42 o
   6   1   7        1.90       -0.09      1.43 o
   7   1   7       67.52       61.99      3.02 o
   8   1   7      335.87      339.06      7.39 o
   9   1   7        0.22       -0.28      2.56 o
  10   1   7       18.42       14.86      3.92 o
  11   1   7       30.52       45.32      6.24 o
  12   1   7        0.28        6.46      5.54 o
 -12   2   7        0.14       -4.19      4.19 o
 -11   2   7        1.04        5.07      4.95 o
 -10   2   7        6.67        1.78      4.53 o
  -9   2   7      158.99      150.90      5.96 o
  -8   2   7       24.57       30.54      2.93 o
  -7   2   7      283.34      289.99      5.81 o
  -6   2   7      292.93      291.36      5.47 o
  -5   2   7     1630.10     1622.82     17.49 o
  -4   2   7        0.00        0.73      1.04 o
  -3   2   7      101.10       92.71      2.13 o
  -2   2   7     1107.53     1049.58     10.67 o
  -1   2   7     1217.33     1454.98     15.03 o
   0   2   7      418.20      423.54      5.17 o
   1   2   7      334.88      308.67      4.45 o
   2   2   7      378.02      394.77      5.51 o
   3   2   7      112.88      125.95      2.60 o
   4   2   7       99.33       95.84      2.69 o
   5   2   7      381.00      360.37      5.80 o
   6   2   7       11.86        9.96      1.68 o
   7   2   7       16.93       19.69      2.15 o
   8   2   7        2.05       -0.33      2.47 o
   9   2   7        0.69        8.27      3.18 o
  10   2   7       29.99       24.06      4.35 o
  11   2   7       27.18       31.13      5.71 o
  12   2   7        0.77       -0.93      4.83 o
 -12   3   7       18.68       23.45      5.07 o
 -11   3   7      140.78      150.21      7.87 o
 -10   3   7        0.43        0.69      3.36 o
  -9   3   7      991.24     1005.96     19.55 o
  -8   3   7      120.43      125.82      5.13 o
  -7   3   7      503.24      488.16      8.01 o
  -6   3   7      407.33      388.02      6.10 o
  -5   3   7      178.77      179.95      3.72 o
  -4   3   7      336.91      371.73      4.99 o
  -3   3   7     1175.89     1108.74     11.43 o
  -2   3   7      290.43      336.79      4.40 o
  -1   3   7     8408.52     8889.83     84.30 o
   0   3   7      972.36      913.61      9.88 o
   1   3   7      598.61      689.08      7.77 o
   2   3   7       75.11       98.82      3.07 o
   3   3   7        0.37        0.38      0.85 o
   4   3   7       46.16       55.96      1.76 o
   5   3   7      207.18      211.22      4.31 o
   6   3   7      330.51      293.22      9.22 o
   7   3   7      164.28      167.02      5.47 o
   8   3   7       90.06       87.97      5.18 o
   9   3   7        7.56       12.21      3.49 o
  10   3   7        2.25        2.80      3.36 o
  11   3   7       11.40       28.94      4.81 o
  12   3   7        0.00       -4.40      4.89 o
 -12   4   7       21.55       17.93      5.61 o
 -11   4   7       14.24       16.89      5.68 o
 -10   4   7      100.85       90.11      6.02 o
  -9   4   7        8.56        6.66      3.46 o
  -8   4   7        6.87        0.34      2.94 o
  -7   4   7      190.06      197.85      7.06 o
  -6   4   7      197.12      193.69      4.83 o
  -5   4   7      295.74      261.71      6.35 o
  -4   4   7       41.20       42.53      1.90 o
  -3   4   7        0.03        0.49      0.89 o
  -2   4   7     4962.20     5170.35     53.41 o
  -1   4   7      303.06      358.34      4.78 o
   0   4   7      967.90     1007.23     10.82 o
   1   4   7      105.93      104.12      2.46 o
   2   4   7      692.36      736.10      9.34 o
   3   4   7        0.07        0.51      1.20 o
   4   4   7        0.06        0.04      1.24 o
   5   4   7       63.73       71.57      3.07 o
   6   4   7      299.68      283.36      7.28 o
   7   4   7       47.87       57.85      4.15 o
   8   4   7       12.43        8.60      3.39 o
   9   4   7      288.47      298.68      9.55 o
  10   4   7        1.98        1.11      3.47 o
  11   4   7        0.41        5.83      3.89 o
 -11   5   7       13.43       16.83      5.38 o
 -10   5   7        7.87        4.77      4.11 o
  -9   5   7      135.19      133.15      7.62 o
  -8   5   7       24.01       28.44      4.56 o
  -7   5   7      227.22      236.98      6.70 o
  -6   5   7      205.83      196.64      5.73 o
  -5   5   7        3.36        1.49      1.60 o
  -4   5   7      381.93      379.54      6.27 o
  -3   5   7      645.75      638.46     10.64 o
  -2   5   7       47.59       47.93      1.89 o
  -1   5   7     1599.24     1593.55     14.61 o
   0   5   7        1.33        2.09      0.93 o
   1   5   7       12.35       14.24      1.21 o
   2   5   7       78.15       86.13      2.30 o
   3   5   7       18.30       17.74      1.67 o
   4   5   7        4.69        6.17      1.42 o
   5   5   7      476.76      498.16      9.89 o
   6   5   7        0.09       -1.99      2.34 o
   7   5   7       64.54       65.14      4.47 o
   8   5   7       28.32       36.66      4.13 o
   9   5   7       12.96       21.79      4.67 o
  10   5   7       12.51       19.35      6.34 o
  11   5   7       14.82       27.03      5.67 o
 -10   6   7       36.17       40.31      5.60 o
  -9   6   7       80.20       87.99      6.68 o
  -8   6   7      221.67      225.46     13.54 o
  -7   6   7       96.89       89.62      5.50 o
  -6   6   7       26.33       26.52      3.40 o
  -5   6   7      123.74      116.72      4.91 o
  -4   6   7       19.49       12.62      2.35 o
  -3   6   7       21.39       21.51      2.29 o
  -2   6   7      219.54      215.08      4.68 o
  -1   6   7      777.93      772.20     10.63 o
   0   6   7     1175.72     1177.12     13.51 o
   1   6   7      195.84      201.76      3.41 o
   2   6   7       18.41       16.63      1.24 o
   3   6   7      395.45      383.27      6.04 o
   4   6   7      250.23      261.09      5.71 o
   5   6   7      284.17      293.59      7.15 o
   6   6   7       36.65       42.51      4.21 o
   7   6   7      320.00      304.94     10.07 o
   8   6   7       39.62       51.84      5.16 o
   9   6   7      131.11      127.29      9.32 o
  10   6   7       11.18       10.07      4.56 o
  -9   7   7       52.05       61.07      6.05 o
  -8   7   7        1.03        3.14      3.70 o
  -7   7   7      125.27      127.26      5.73 o
  -6   7   7       87.74       86.05      5.95 o
  -5   7   7       27.03       27.62      3.23 o
  -4   7   7       76.24       77.05      5.61 o
  -3   7   7      273.59      281.81      6.94 o
  -2   7   7      334.67      318.67      6.58 o
  -1   7   7        3.38        2.66      1.94 o
   0   7   7      221.64      209.74      5.26 o
   1   7   7        9.30       12.68      1.89 o
   2   7   7      251.20      256.10      4.90 o
   3   7   7       23.67       10.42      4.42 o
   4   7   7      182.64      186.32     10.03 o
   5   7   7      137.38      131.74      4.54 o
   6   7   7        0.75       -2.99      3.04 o
   7   7   7       81.47       73.45      5.58 o
   8   7   7       49.66       37.07      7.77 o
   9   7   7        2.10        0.17      7.51 o
  -8   8   7        7.36        8.90      4.10 o
  -7   8   7        3.48        3.65      2.82 o
  -6   8   7       70.44       66.74      4.29 o
  -5   8   7        7.07        5.59      2.61 o
  -4   8   7       50.22       40.49      3.33 o
  -3   8   7        5.16        2.11      2.30 o
  -2   8   7       99.30       90.54      4.12 o
  -1   8   7       60.36       59.27      3.91 o
   0   8   7       88.58       89.97      3.86 o
   1   8   7       26.35       23.85      3.36 o
   2   8   7       82.92       87.71      5.48 o
   3   8   7       49.18       40.93      5.77 o
   4   8   7        1.56        3.13      4.19 o
   5   8   7       63.62       56.61      7.07 o
   6   8   7        0.73        0.94      5.00 o
   7   8   7       16.50       12.73      4.06 o
   8   8   7        0.32       -0.96      3.70 o
  -6   9   7       14.94        7.72      3.03 o
  -5   9   7       51.66       44.24      3.75 o
  -4   9   7       87.89       91.57      5.16 o
  -3   9   7       62.14       66.14      3.88 o
  -2   9   7       58.59       73.44      4.02 o
  -1   9   7       45.77       49.91      3.49 o
   0   9   7        4.33        7.94      2.34 o
   1   9   7       22.17       25.92      2.58 o
   2   9   7       26.49       34.13      5.45 o
   3   9   7        0.63        6.30      4.96 o
   4   9   7       27.73       39.08      6.48 o
   5   9   7        0.66       -5.84      5.84 o
   6   9   7        0.15       -3.85      5.20 o
  -3  10   7        1.84        1.83      2.59 o
  -2  10   7       22.81       29.76      3.28 o
  -1  10   7        0.12       -2.24      2.56 o
   0  10   7       61.97       69.63      4.32 o
   1  10   7       36.45       49.80      8.50 o
   2  10   7       29.24       41.61      6.23 o
   3  10   7        0.85        1.52      4.98 o
 -12   0   8       15.97       24.27      6.52 o
 -10   0   8      120.85      141.34      7.66 o
  -8   0   8        4.68        6.38      3.10 o
  -6   0   8     2263.33     2306.99     39.88 o
  -4   0   8     6614.01     6794.85     92.43 o
  -2   0   8      529.68      480.83      6.97 o
   0   0   8       38.20       43.82      2.15 o
   2   0   8       13.32       16.29      1.70 o
   4   0   8       24.40       17.86      2.63 o
   6   0   8      253.59      227.72      7.54 o
   8   0   8      745.31      702.78     16.59 o
  10   0   8      216.28      192.93     11.42 o
  12   0   8        9.84       -0.89      9.90 o
 -13   1   8        0.05       -8.71      8.71 o
 -12   1   8        6.53       11.96      4.98 o
 -11   1   8       58.81       64.50      6.99 o
 -10   1   8        5.22        3.27      3.54 o
  -9   1   8       28.55       32.20      3.13 o
  -8   1   8      498.27      481.25      8.98 o
  -7   1   8      156.65      156.78      4.65 o
  -6   1   8        0.12        2.64      1.58 o
  -5   1   8      362.30      394.20      5.97 o
  -4   1   8       12.65       13.22      1.47 o
  -3   1   8      292.43      271.09      3.60 o
  -2   1   8     2560.78     2547.53     22.72 o
  -1   1   8       17.07       24.49      1.61 o
   0   1   8       16.08        7.29      0.88 o
   1   1   8      296.19      275.39      3.73 o
   2   1   8       21.33       21.38      1.36 o
   3   1   8       77.78       84.55      2.54 o
   4   1   8      793.83      818.25     10.82 o
   5   1   8      120.63      145.33      4.17 o
   6   1   8        1.44       -0.66      1.50 o
   7   1   8      150.12      142.34      4.27 o
   8   1   8      318.26      326.99      7.98 o
   9   1   8        6.27        1.90      3.03 o
  10   1   8        6.66       10.18      4.63 o
  11   1   8       11.94        1.98      8.16 o
  12   1   8       11.37        9.60      7.15 o
 -12   2   8       59.68       61.87      7.12 o
 -11   2   8        3.17        2.26      3.51 o
 -10   2   8       61.82       64.78      8.80 o
  -9   2   8        7.29        9.45      2.95 o
  -8   2   8       14.70       11.59      2.56 o
  -7   2   8        0.01       -1.57      1.57 o
  -6   2   8      161.59      133.52      3.50 o
  -5   2   8      216.10      202.65      4.08 o
  -4   2   8     1539.03     1559.56     15.76 o
  -3   2   8     2002.99     2170.70     20.91 o
  -2   2   8      188.32      208.89      3.29 o
  -1   2   8      882.20      906.30      9.42 o
   0   2   8     2155.21     2131.58     20.09 o
   1   2   8        3.17        0.68      0.68 o
   2   2   8      756.56      729.80      8.37 o
   3   2   8     1409.36     1484.98     18.10 o
   4   2   8      394.54      387.38      5.91 o
   5   2   8       50.85       57.42      3.72 o
   6   2   8       46.74       39.38      2.42 o
   7   2   8      639.69      614.02      9.35 o
   8   2   8       99.55      109.75      4.89 o
   9   2   8       19.70       19.94      3.75 o
  10   2   8       42.81       50.69      5.09 o
  11   2   8        7.66       13.67      5.28 o
  12   2   8        0.03        5.16      5.52 o
 -12   3   8        1.23        6.11      4.41 o
 -11   3   8       29.12       30.64      7.38 o
 -10   3   8       10.37        4.13      4.10 o
  -9   3   8       62.26       74.19      5.74 o
  -8   3   8      514.54      480.81     10.07 o
  -7   3   8      607.55      577.70      9.05 o
  -6   3   8      310.24      316.98      5.50 o
  -5   3   8      132.14      135.91      3.25 o
  -4   3   8        2.47        0.80      0.92 o
  -3   3   8        3.54        6.73      1.19 o
  -2   3   8     1537.54     1598.80     15.70 o
  -1   3   8      821.99      935.19     10.36 o
   0   3   8     5309.54     5337.89     54.95 o
   1   3   8     1523.27     1494.67     15.51 o
   2   3   8     1085.15     1200.62     11.98 o
   3   3   8      665.16      725.36      8.30 o
   4   3   8     1021.88     1047.30     11.63 o
   5   3   8        0.40        1.80      1.28 o
   6   3   8      369.27      359.36      9.55 o
   7   3   8        2.24        0.78      2.40 o
   8   3   8       62.75       60.98      6.10 o
   9   3   8      103.52      114.85      6.21 o
  10   3   8        5.07        3.83      3.54 o
  11   3   8        1.46        0.20      3.81 o
  12   3   8       20.19       23.79      8.82 o
 -12   4   8        4.37        8.11      7.92 o
 -11   4   8       97.07      102.11      7.76 o
 -10   4   8        7.53        7.32      3.72 o
  -9   4   8      115.25      122.34      6.41 o
  -8   4   8       19.70       13.19      3.64 o
  -7   4   8       61.02       48.06      3.65 o
  -6   4   8      359.78      346.02      5.90 o
  -5   4   8      115.18      102.33      3.00 o
  -4   4   8      390.60      369.30      6.68 o
  -3   4   8      337.58      340.80      5.42 o
  -2   4   8     1407.61     1357.82     15.52 o
  -1   4   8     1553.62     1538.06     16.01 o
   0   4   8      263.35      289.60      3.92 o
   1   4   8      583.50      610.50     10.67 o
   2   4   8       33.96       21.81      1.46 o
   3   4   8      710.90      738.54      9.51 o
   4   4   8       63.84       69.87      2.72 o
   5   4   8       22.37       24.07      2.10 o
   6   4   8       37.63       36.77      3.09 o
   7   4   8        2.67        1.94      2.60 o
   8   4   8       45.78       52.08      4.60 o
   9   4   8       33.11       40.98      4.83 o
  10   4   8       54.08       53.78      5.38 o
  11   4   8        2.14       -2.31      3.87 o
 -11   5   8        0.57        2.38      4.71 o
 -10   5   8       28.28       41.08      8.88 o
  -9   5   8        2.74        6.75      3.94 o
  -8   5   8       31.46       31.72      4.68 o
  -7   5   8      204.49      182.30      6.50 o
  -6   5   8       90.41       97.16      4.25 o
  -5   5   8        0.60        0.92      1.76 o
  -4   5   8     1197.83     1165.19     13.28 o
  -3   5   8       14.46       18.51      1.56 o
  -2   5   8       80.04       85.13      2.80 o
  -1   5   8       24.41       43.04      1.92 o
   0   5   8      142.38      130.60      2.79 o
   1   5   8      161.31      159.08      3.27 o
   2   5   8       92.19       98.07      2.61 o
   3   5   8      502.13      493.76      7.02 o
   4   5   8      581.74      579.10      8.72 o
   5   5   8      252.46      251.01      6.10 o
   6   5   8      220.25      236.52      6.33 o
   7   5   8       20.64       19.82      3.40 o
   8   5   8      103.37      109.51      5.92 o
   9   5   8       15.52       10.14      4.50 o
  10   5   8        1.80        8.48      4.52 o
  11   5   8       21.82       22.56      5.63 o
 -10   6   8       24.33       22.98      5.03 o
  -9   6   8       84.65       85.22      6.63 o
  -8   6   8       53.06       59.34      5.58 o
  -7   6   8       24.24       18.53      3.41 o
  -6   6   8      102.37      100.84      5.01 o
  -5   6   8      236.18      206.54      8.87 o
  -4   6   8        0.11       -2.14      2.14 o
  -3   6   8       83.27       85.80      5.80 o
  -2   6   8      533.35      542.79      8.46 o
  -1   6   8       39.90       43.02      2.39 o
   0   6   8      309.20      304.26      4.92 o
   1   6   8       84.55       80.24      2.53 o
   2   6   8      100.58      100.01      2.72 o
   3   6   8      376.46      360.36      5.98 o
   4   6   8       16.24       12.93      2.35 o
   5   6   8       10.99       15.55      3.95 o
   6   6   8       39.47       42.31      4.32 o
   7   6   8      109.84      109.20      6.38 o
   8   6   8       60.78       63.57      7.24 o
   9   6   8      100.67       99.31      7.06 o
  10   6   8        4.65        8.37      4.46 o
  -9   7   8        5.98        6.92      4.92 o
  -8   7   8        0.05       -1.02      3.98 o
  -7   7   8      139.87      134.78      6.98 o
  -6   7   8       37.20       41.62      3.79 o
  -5   7   8      173.46      145.63      5.66 o
  -4   7   8       19.74       21.02      3.02 o
  -3   7   8      104.38       84.14      5.77 o
  -2   7   8       62.14       79.60      5.06 o
  -1   7   8        1.71        0.98      1.69 o
   0   7   8      244.59      267.69      5.67 o
   1   7   8      230.00      217.67      4.84 o
   2   7   8      120.62      112.28      3.81 o
   3   7   8      278.38      266.74      6.46 o
   4   7   8        2.10       -0.81      2.16 o
   5   7   8      119.08      120.02      4.53 o
   6   7   8       27.22       31.27      4.15 o
   7   7   8       17.91       17.95      4.13 o
   8   7   8        0.14       -3.76      3.81 o
   9   7   8        4.08        0.84      4.21 o
  -8   8   8        4.25        1.21      3.76 o
  -7   8   8        1.49       -1.72      3.68 o
  -6   8   8        6.33        9.50      2.96 o
  -5   8   8        0.02       -2.44      2.44 o
  -4   8   8       10.15       17.38      3.11 o
  -3   8   8        6.13        6.74      2.48 o
  -2   8   8        2.15       -0.26      2.14 o
  -1   8   8        8.27        6.63      2.96 o
   0   8   8        0.05       -0.97      2.01 o
   1   8   8       58.03       50.13      2.55 o
   2   8   8        0.04       -1.38      1.38 o
   3   8   8      159.65      155.22      9.49 o
   4   8   8        2.89        3.14      4.48 o
   5   8   8       21.22       22.13      8.18 o
   6   8   8        1.79        3.95      2.73 o
   7   8   8        3.05        0.37      3.19 o
   8   8   8        0.11       -6.03      6.03 o
  -6   9   8       27.36       20.48      3.45 o
  -5   9   8        1.07        4.20      3.02 o
  -4   9   8       16.45       14.48      2.99 o
  -3   9   8       10.90       12.42      2.85 o
  -2   9   8      205.86      230.98      6.67 o
  -1   9   8      221.98      237.13      6.64 o
   0   9   8        2.89       -2.18      2.18 o
   1   9   8       63.45       65.69      3.38 o
   2   9   8       55.46       57.97      3.98 o
   3   9   8       15.71        8.94      5.25 o
   4   9   8       15.71       10.09      5.49 o
   5   9   8       32.03       36.26      6.92 o
   6   9   8       66.42       62.60      8.38 o
  -3  10   8       91.69      109.27      5.01 o
  -2  10   8        4.39       -0.21      2.65 o
  -1  10   8        0.66       -2.51      2.51 o
   0  10   8        8.63        4.68      2.61 o
   1  10   8        0.08       -0.62      2.58 o
   2  10   8        1.29        6.95      6.38 o
   3  10   8       46.53       49.97     12.06 o
 -13   0   9        3.19        6.73     10.60 o
 -11   0   9        0.70       -3.68      4.89 o
  -9   0   9        7.93        5.37      3.53 o
  -7   0   9       11.36       10.69      2.96 o
  -5   0   9     4895.80     5111.03     82.16 o
  -3   0   9     1492.51     1384.03     21.04 o
  -1   0   9      422.45      404.83      6.72 o
   1   0   9      801.11      819.57     18.66 o
   3   0   9     4058.21     4324.65     60.00 o
   5   0   9       40.09       33.71      3.51 o
   7   0   9      468.81      458.65     12.29 o
   9   0   9       36.19       51.75      6.30 o
  11   0   9      448.21      479.81     27.98 o
 -12   1   9        4.71        2.16      5.74 o
 -11   1   9       23.81       22.12      4.33 o
 -10   1   9      135.01      138.37      6.01 o
  -9   1   9        0.14        1.10      2.32 o
  -8   1   9        1.80        3.11      2.39 o
  -7   1   9      315.40      312.92      6.76 o
  -6   1   9       24.92       27.21      2.30 o
  -5   1   9      601.81      611.25      8.71 o
  -4   1   9      485.73      467.06      6.12 o
  -3   1   9      602.15      649.21      7.15 o
  -2   1   9     1468.62     1618.86     14.43 o
  -1   1   9      579.67      631.13      7.50 o
   0   1   9      986.82      959.35      9.93 o
   1   1   9     5189.92     5132.72     58.41 o
   2   1   9      618.09      606.42      7.89 o
   3   1   9      122.03      108.68      2.86 o
   4   1   9       52.57       63.52      2.41 o
   5   1   9       33.30       34.03      2.13 o
   6   1   9      908.21      893.52     11.99 o
   7   1   9      398.89      403.65      7.83 o
   8   1   9      226.43      222.20      6.05 o
   9   1   9       34.40       38.27      3.70 o
  10   1   9      128.43      127.31      7.23 o
  11   1   9        3.26        7.90      5.17 o
  12   1   9        7.69       13.12      7.15 o
 -12   2   9        2.34        3.50      4.80 o
 -11   2   9        0.19        1.58      4.16 o
 -10   2   9       51.26       61.88      5.31 o
  -9   2   9      216.33      221.64      7.02 o
  -8   2   9        6.35        2.71      2.24 o
  -7   2   9        0.64        1.46      1.98 o
  -6   2   9      101.44      106.95      3.26 o
  -5   2   9     1816.41     1854.18     19.91 o
  -4   2   9       29.45       25.54      1.58 o
  -3   2   9     1385.98     1706.18     16.95 o
  -2   2   9      297.23      371.30      4.67 o
  -1   2   9     2382.71     2428.62     23.02 o
   0   2   9      705.22      790.85      8.99 o
   1   2   9      788.56      856.22      9.62 o
   2   2   9        6.64        8.15      1.07 o
   3   2   9     3821.57     3895.47     40.97 o
   4   2   9       81.38       61.24      2.53 o
   5   2   9        0.58       -1.14      1.14 o
   6   2   9      483.16      502.70      7.87 o
   7   2   9        5.06        4.10      1.92 o
   8   2   9        5.71        1.95      3.00 o
   9   2   9       38.54       36.33      4.35 o
  10   2   9        1.25        5.67      3.61 o
  11   2   9       77.55       76.22      7.43 o
  12   2   9       18.06       17.76      5.87 o
 -12   3   9       18.95       21.90      6.02 o
 -11   3   9      128.06      140.26      7.52 o
 -10   3   9        9.43       10.17      3.85 o
  -9   3   9       99.19      104.82      7.78 o
  -8   3   9        3.72        3.70      3.41 o
  -7   3   9        3.17        2.27      2.33 o
  -6   3   9      182.86      167.75      4.04 o
  -5   3   9      852.14      826.49      9.65 o
  -4   3   9       20.90       33.69      1.70 o
  -3   3   9       15.44       15.00      1.28 o
  -2   3   9       94.66      114.50      2.50 o
  -1   3   9        0.10        0.91      1.03 o
   0   3   9      590.00      629.79      8.10 o
   1   3   9      145.04      142.66      3.06 o
   2   3   9     1784.23     1886.25     18.21 o
   3   3   9      810.72      746.43      8.69 o
   4   3   9        0.22        2.57      1.11 o
   5   3   9      177.60      188.26      4.29 o
   6   3   9        0.91        0.98      2.14 o
   7   3   9       22.52       14.97      3.18 o
   8   3   9       19.33       12.52      3.36 o
   9   3   9        2.61        1.28      3.13 o
  10   3   9       10.45        7.53      3.93 o
  11   3   9        1.57        0.51      3.94 o
  12   3   9        2.98        5.18      5.49 o
 -12   4   9       17.95       22.03      6.19 o
 -11   4   9        7.28       10.59      4.79 o
 -10   4   9        9.01        5.85      4.06 o
  -9   4   9       46.07       61.95      5.07 o
  -8   4   9      251.70      255.74      8.37 o
  -7   4   9       41.09       43.02      3.65 o
  -6   4   9      486.73      484.97      6.87 o
  -5   4   9       76.82       68.80      2.50 o
  -4   4   9      125.02      124.11      3.28 o
  -3   4   9      475.63      446.61      5.80 o
  -2   4   9      323.26      339.62      4.92 o
  -1   4   9      143.55      125.89      3.04 o
   0   4   9      340.09      365.76      5.00 o
   1   4   9      142.68      142.59      3.39 o
   2   4   9        0.29       -0.51      1.05 o
   3   4   9      603.47      588.37      8.17 o
   4   4   9      245.93      241.34      5.01 o
   5   4   9       59.10       46.00      3.02 o
   6   4   9        8.12       18.81      2.72 o
   7   4   9       75.94       71.24      4.71 o
   8   4   9      132.89      129.05      6.29 o
   9   4   9        9.60        6.21      3.74 o
  10   4   9        0.01        1.60      3.66 o
  11   4   9        9.69       14.01      4.41 o
 -11   5   9       61.64       64.61      7.06 o
 -10   5   9       35.04       39.68      5.71 o
  -9   5   9        0.45       -3.30      3.30 o
  -8   5   9       50.84       50.54      5.16 o
  -7   5   9        8.77       17.99      3.25 o
  -6   5   9       17.67       22.63      3.05 o
  -5   5   9      629.76      647.75     11.27 o
  -4   5   9       34.76       27.58      2.04 o
  -3   5   9      909.51      936.43     13.15 o
  -2   5   9      635.47      641.55      8.97 o
  -1   5   9      492.30      442.85      5.30 o
   0   5   9        1.93        2.40      1.21 o
   1   5   9       13.51        7.78      1.34 o
   2   5   9        0.23       -0.08      1.17 o
   3   5   9       52.32       47.73      2.16 o
   4   5   9      122.71      128.15      3.77 o
   5   5   9       10.27        7.44      2.29 o
   6   5   9        0.40        4.62      2.70 o
   7   5   9       79.24       81.21      4.91 o
   8   5   9       69.87       65.32      5.12 o
   9   5   9       21.04       17.26      4.70 o
  10   5   9        3.85        3.51      6.23 o
  11   5   9        9.72        4.33      4.67 o
 -10   6   9        0.44        4.98      4.38 o
  -9   6   9        5.38        2.07      3.70 o
  -8   6   9        3.96        2.63      3.70 o
  -7   6   9       14.86       19.75      3.53 o
  -6   6   9      412.70      424.93     10.12 o
  -5   6   9       41.97       37.16      3.67 o
  -4   6   9      501.90      494.74     10.41 o
  -3   6   9     4099.94     3997.98     55.41 o
  -2   6   9       20.70       25.59      3.55 o
  -1   6   9       54.00       51.77      2.45 o
   0   6   9      178.97      151.11      3.64 o
   1   6   9       35.86       46.53      2.35 o
   2   6   9        3.76        2.34      1.44 o
   3   6   9        6.56        1.97      1.88 o
   4   6   9      112.75      111.33      4.38 o
   5   6   9      420.07      411.62      9.16 o
   6   6   9        5.07        8.25      5.05 o
   7   6   9        1.86       -1.20      3.27 o
   8   6   9       25.06       28.12      5.22 o
   9   6   9       12.56        3.50      4.57 o
  10   6   9        3.49       -4.00      7.12 o
  -9   7   9       11.95        6.78      4.18 o
  -8   7   9       16.20        8.25      5.79 o
  -7   7   9      117.00      114.89      5.70 o
  -6   7   9        7.53       11.80      3.03 o
  -5   7   9       19.22       30.88      3.44 o
  -4   7   9      129.70      138.53      5.44 o
  -3   7   9       80.60       82.25      4.13 o
  -2   7   9      231.43      222.04      9.31 o
  -1   7   9       88.32       78.37      3.90 o
   0   7   9      264.28      252.20      5.62 o
   1   7   9      237.28      231.27      7.70 o
   2   7   9       23.99       31.18      2.50 o
   3   7   9       53.84       55.20      3.05 o
   4   7   9       37.23       35.33      2.76 o
   5   7   9       78.84       77.03      5.06 o
   6   7   9      210.79      217.38      8.43 o
   7   7   9       57.89       62.54      5.41 o
   8   7   9       17.44       11.77      4.46 o
   9   7   9        1.34       -3.92      3.92 o
  -8   8   9       69.29       63.47      9.22 o
  -7   8   9        0.26        0.08      3.16 o
  -6   8   9        0.05       -1.98      2.84 o
  -5   8   9       10.34        7.52      3.06 o
  -4   8   9      182.32      170.38      6.07 o
  -3   8   9      162.56      147.98      5.54 o
  -2   8   9       38.45       48.35      3.45 o
  -1   8   9       46.29       41.64      3.22 o
   0   8   9      138.12      136.98      6.15 o
   1   8   9       46.87       43.28      2.99 o
   2   8   9      165.68      169.45      5.02 o
   3   8   9        2.23        4.55      2.57 o
   4   8   9       52.43       65.38      7.04 o
   5   8   9      109.33       97.45      8.60 o
   6   8   9       14.32       10.85      3.56 o
   7   8   9        4.51        1.12      3.70 o
  -6   9   9       71.87       70.36      4.76 o
  -5   9   9        1.82        2.13      3.83 o
  -4   9   9       39.33       41.09      3.82 o
  -3   9   9       11.83        8.87      2.96 o
  -2   9   9       60.04       52.55      3.87 o
  -1   9   9        9.60        9.01      2.92 o
   0   9   9       27.57       31.05      3.07 o
   1   9   9        6.83       10.15      2.37 o
   2   9   9       24.89       29.66      3.37 o
   3   9   9        3.23        7.79      5.18 o
   4   9   9        1.78        9.95      5.50 o
   5   9   9       45.27       45.82     10.47 o
   6   9   9        9.22       12.53      8.79 o
  -3  10   9        5.74        2.74      2.99 o
  -2  10   9       17.01       14.76      3.09 o
  -1  10   9        0.21        5.02      3.90 o
   0  10   9      108.99      127.28      5.13 o
   1  10   9       69.58       75.42      4.72 o
   2  10   9       84.90       96.70      8.28 o
 -12   0  10        0.03        0.48      5.48 o
 -10   0  10       87.76       78.18      9.83 o
  -8   0  10       39.24       38.63      4.29 o
  -6   0  10      234.38      212.97      7.35 o
  -4   0  10      105.23      114.64      4.29 o
  -2   0  10      300.86      312.43      6.64 o
   0   0  10     1090.93     1061.21     16.46 o
   2   0  10      318.23      267.01      6.04 o
   4   0  10     1588.58     1535.06     23.78 o
   6   0  10       66.85       49.95      5.00 o
   8   0  10      125.50      109.18      7.40 o
  10   0  10      199.68      183.87     11.20 o
  12   0  10        1.02        3.24      8.50 o
 -12   1  10       14.55       22.31      5.74 o
 -11   1  10        0.94        7.35      5.21 o
 -10   1  10       21.12       13.44      3.31 o
  -9   1  10      108.49      115.98      4.82 o
  -8   1  10      566.96      521.74      9.65 o
  -7   1  10        0.08       -1.81      1.81 o
  -6   1  10      233.52      239.34      5.10 o
  -5   1  10        7.60        8.03      1.61 o
  -4   1  10     1052.39      991.51     11.00 o
  -3   1  10      130.11      159.51      3.12 o
  -2   1  10      387.70      379.22      4.79 o
  -1   1  10      370.25      363.54      5.07 o
   0   1  10      365.96      414.33      5.53 o
   1   1  10      290.23      358.04     14.91 o
   2   1  10       37.76       51.71      1.97 o
   3   1  10       14.39       14.39      1.49 o
   4   1  10     1382.56     1475.03     17.27 o
   5   1  10      326.85      358.82      6.19 o
   6   1  10      134.56      103.91      3.62 o
   7   1  10       15.09        9.81      2.46 o
   8   1  10      114.96       97.90      5.40 o
   9   1  10       49.67       42.53      3.96 o
  10   1  10        1.65        0.52      3.90 o
  11   1  10        0.86       -3.22      6.07 o
  12   1  10        4.80        2.81      6.28 o
 -12   2  10        8.06        9.13      5.21 o
 -11   2  10       47.22       46.05      5.28 o
 -10   2  10        3.23        5.06      3.65 o
  -9   2  10       11.18        6.54      3.60 o
  -8   2  10       37.34       31.54      2.96 o
  -7   2  10        0.01       -0.51      1.91 o
  -6   2  10     1117.45     1132.84     13.58 o
  -5   2  10      774.78      792.52      9.47 o
  -4   2  10      127.94      122.49      3.10 o
  -3   2  10      445.62      473.63      6.11 o
  -2   2  10     3571.70     3731.71     31.38 o
  -1   2  10      259.19      217.69      3.69 o
   0   2  10      555.32      667.26      7.97 o
   1   2  10      134.76      144.03      2.89 o
   2   2  10      438.65      429.65      6.16 o
   3   2  10      411.87      392.37      6.03 o
   4   2  10        0.25        4.41      1.30 o
   5   2  10       11.88        7.04      1.53 o
   6   2  10      343.50      353.24      6.46 o
   7   2  10       69.32       74.77      3.48 o
   8   2  10       19.10       19.89      3.59 o
   9   2  10       13.48       11.57      3.55 o
  10   2  10        5.45       -1.10      3.51 o
  11   2  10        5.50        6.72      5.12 o
  12   2  10       19.25       15.37      5.84 o
 -12   3  10       88.71       98.44      7.23 o
 -11   3  10        8.77        5.57      4.17 o
 -10   3  10      123.97      140.48     13.21 o
  -9   3  10       52.72       60.35      6.54 o
  -8   3  10      276.05      283.55      8.96 o
  -7   3  10      415.09      416.45      7.48 o
  -6   3  10      582.15      586.15      7.93 o
  -5   3  10       89.10       95.56      2.87 o
  -4   3  10      441.01      435.02      5.96 o
  -3   3  10      884.35      873.40      9.74 o
  -2   3  10      461.07      452.33      5.49 o
  -1   3  10      106.37       74.05      2.24 o
   0   3  10      170.78      216.11      4.35 o
   1   3  10      417.50      482.72      7.44 o
   2   3  10     3847.32     3760.99     56.63 o
   3   3  10       58.64       61.85      2.24 o
   4   3  10     2303.12     2254.51     40.27 o
   5   3  10        1.17        0.23      1.15 o
   6   3  10       47.71       56.25      3.01 o
   7   3  10       10.93       11.35      2.98 o
   8   3  10       68.68       63.21      4.88 o
   9   3  10        2.29       -2.38      3.09 o
  10   3  10       73.90       71.27      5.87 o
  11   3  10        6.29        2.08      4.04 o
 -11   4  10        5.37        9.24      4.67 o
 -10   4  10        9.46        6.98      4.62 o
  -9   4  10       75.26       75.75      6.29 o
  -8   4  10        2.99        2.40      3.01 o
  -7   4  10     1043.15      979.24     16.21 o
  -6   4  10        0.13        2.88      2.62 o
  -5   4  10      386.83      361.63      5.89 o
  -4   4  10       12.90       14.84      1.54 o
  -3   4  10        3.58        6.10      1.23 o
  -2   4  10       22.93       19.11      1.41 o
  -1   4  10     1282.27     1350.76     15.66 o
   0   4  10      279.59      264.75      4.75 o
   1   4  10     2220.48     2248.66     22.93 o
   2   4  10       95.95      112.06      3.10 o
   3   4  10       43.83       49.88      3.40 o
   4   4  10       39.74       41.30      2.41 o
   5   4  10       66.32       60.21      3.41 o
   6   4  10      568.79      540.00     10.47 o
   7   4  10        2.51        3.43      3.18 o
   8   4  10       54.66       63.11      4.97 o
   9   4  10      122.04      115.32      7.34 o
  10   4  10        2.15        3.55      4.01 o
  11   4  10        7.40       12.59      4.62 o
 -11   5  10        0.34        3.24      4.81 o
 -10   5  10       96.49      102.58      7.62 o
  -9   5  10        1.32        1.82      3.82 o
  -8   5  10       18.05       13.76      4.05 o
  -7   5  10       76.32       66.25      7.26 o
  -6   5  10      241.77      219.24      6.29 o
  -5   5  10      189.88      194.60      5.70 o
  -4   5  10      163.73      153.72      5.82 o
  -3   5  10      107.19      101.54      3.21 o
  -2   5  10     1063.53     1044.71     12.01 o
  -1   5  10      392.56      371.91      5.43 o
   0   5  10       33.15       38.19      1.98 o
   1   5  10       28.75       30.03      1.89 o
   2   5  10      908.85      903.74     11.43 o
   3   5  10      212.17      213.07      4.68 o
   4   5  10      370.23      365.95      7.73 o
   5   5  10       94.41      107.68      4.48 o
   6   5  10      231.56      229.78      7.57 o
   7   5  10       36.19       31.25      3.99 o
   8   5  10        8.43        3.53      3.53 o
   9   5  10        8.92        6.00      4.29 o
  10   5  10       77.52       87.96     11.50 o
 -10   6  10        9.16        9.93      4.72 o
  -9   6  10        5.27        2.77      4.03 o
  -8   6  10       80.48       79.50      7.03 o
  -7   6  10       87.64       79.86      5.01 o
  -6   6  10       52.76       49.87      4.09 o
  -5   6  10      423.53      394.93     12.81 o
  -4   6  10       71.53       62.82      5.46 o
  -3   6  10      581.69      574.77     17.76 o
  -2   6  10      229.41      258.97      6.89 o
  -1   6  10      372.17      348.35      6.99 o
   0   6  10     1052.66     1022.88     20.28 o
   1   6  10      201.66      194.22      4.94 o
   2   6  10       52.54       43.80      2.95 o
   3   6  10      377.93      371.48     10.49 o
   4   6  10      108.76      109.15      4.51 o
   5   6  10       41.40       40.16      4.31 o
   6   6  10        6.11        6.83      3.48 o
   7   6  10       11.65        5.71      5.01 o
   8   6  10        9.58        5.22      6.21 o
   9   6  10       15.46       15.42      4.77 o
  10   6  10       16.25       22.44      5.42 o
  -9   7  10        3.70       -1.99      4.18 o
  -8   7  10        5.86        5.51      4.08 o
  -7   7  10        0.05       -0.46      2.87 o
  -6   7  10        0.01       -0.32      2.67 o
  -5   7  10      142.85      141.06      6.80 o
  -4   7  10      400.53      374.50      9.04 o
  -3   7  10        2.42        3.93      2.49 o
  -2   7  10      164.45      177.92      6.97 o
  -1   7  10       12.12       15.84      2.61 o
   0   7  10        1.12        0.51      1.87 o
   1   7  10       41.09       44.86      2.70 o
   2   7  10       83.97       78.45      6.44 o
   3   7  10       11.07        8.06      2.25 o
   4   7  10      223.61      229.14      6.26 o
   5   7  10       29.31       25.81      3.72 o
   6   7  10      238.69      253.24     15.17 o
   7   7  10       32.48       30.50      4.60 o
   8   7  10        2.16        3.96      4.20 o
   9   7  10       61.63       60.96      7.79 o
  -8   8  10       15.77        8.26      4.43 o
  -7   8  10       70.59       65.05      6.43 o
  -6   8  10        0.01       -2.78      2.78 o
  -5   8  10        5.50        2.73      3.59 o
  -4   8  10       65.32       71.84      4.44 o
  -3   8  10       62.29       44.72      5.39 o
  -2   8  10        0.46        3.32      2.47 o
  -1   8  10       56.39       68.47      5.30 o
   0   8  10       16.11       11.15      2.61 o
   1   8  10       12.23        8.32      2.34 o
   2   8  10        0.89       -2.03      2.03 o
   3   8  10       56.05       53.16      3.83 o
   4   8  10       98.09       80.27      9.64 o
   5   8  10       24.57       26.98      4.23 o
   6   8  10        0.00       -0.51      2.90 o
   7   8  10       13.54       10.82      3.95 o
  -6   9  10        1.78        3.46      3.12 o
  -5   9  10       70.47       70.79      4.71 o
  -4   9  10       44.88       50.68      4.14 o
  -3   9  10       15.10       20.33      3.21 o
  -2   9  10        3.91        1.37      2.60 o
  -1   9  10       51.54       58.94      8.73 o
   0   9  10       95.66       93.90      4.47 o
   1   9  10        4.90        8.44      3.39 o
   2   9  10       64.58       65.38      3.51 o
   3   9  10      119.42      124.00      9.13 o
   4   9  10       19.05       18.35      6.20 o
   5   9  10        0.57       -2.27      5.52 o
  -2  10  10        5.42        3.95      2.72 o
  -1  10  10        9.69        4.47      2.80 o
   0  10  10       40.12       38.88      3.54 o
   1  10  10        0.22        2.82      3.00 o
   2  10  10        2.64       16.26      6.79 o
 -11   0  11       43.99       45.03      6.90 o
  -9   0  11        3.92       -1.19      3.44 o
  -7   0  11      335.39      363.08     10.55 o
  -5   0  11      243.45      216.47      6.16 o
  -3   0  11     2861.94     3190.65     45.29 o
  -1   0  11     1384.94     1440.23     24.20 o
   1   0  11     1745.99     1825.35     27.25 o
   3   0  11     1143.58     1065.08     21.52 o
   5   0  11       14.17       22.95      3.05 o
   7   0  11      977.56     1020.32     21.34 o
   9   0  11      118.62      136.84     19.48 o
  11   0  11        3.34       -7.49      7.49 o
 -12   1  11        6.03        5.83      4.76 o
 -11   1  11       34.79       31.67      4.64 o
 -10   1  11       46.89       47.90      4.38 o
  -9   1  11      202.71      207.25      6.29 o
  -8   1  11      260.95      254.70      6.61 o
  -7   1  11       27.14       23.18      2.55 o
  -6   1  11       78.19       89.26      3.32 o
  -5   1  11        0.24        3.26      1.50 o
  -4   1  11      559.19      545.25      7.43 o
  -3   1  11      877.59      848.84     10.14 o
  -2   1  11      301.91      338.64      4.60 o
  -1   1  11     1441.33     1373.15     14.83 o
   0   1  11     2380.94     2468.63     26.70 o
   1   1  11      351.92      364.18      7.72 o
   2   1  11      606.34      659.50      8.71 o
   3   1  11     1272.17     1391.34     16.33 o
   4   1  11      497.33      489.67      7.44 o
   5   1  11      584.55      584.75      8.69 o
   6   1  11       50.30       55.66      4.67 o
   7   1  11      804.64      792.61     12.54 o
   8   1  11        2.85       -0.31      2.23 o
   9   1  11        3.27       -2.76      2.76 o
  10   1  11       37.61       28.30      5.55 o
  11   1  11       40.11       38.26      6.42 o
  12   1  11       21.08       11.76      7.17 o
 -12   2  11       26.11       31.57      6.25 o
 -11   2  11       28.42       32.17      4.93 o
 -10   2  11        0.34        3.58      3.39 o
  -9   2  11        7.52        7.52      2.82 o
  -8   2  11        2.31        2.60      2.31 o
  -7   2  11      135.28      142.44      5.09 o
  -6   2  11      353.21      329.40      6.33 o
  -5   2  11      927.21      879.25     10.37 o
  -4   2  11       12.63       10.19      1.49 o
  -3   2  11      637.59      672.37      8.04 o
  -2   2  11      108.10      108.10      3.08 o
  -1   2  11        2.58        1.25      1.04 o
   0   2  11      231.13      246.09      4.06 o
   1   2  11      374.45      349.10      5.41 o
   2   2  11       68.21       62.90      2.27 o
   3   2  11       11.58        9.15      1.41 o
   4   2  11      107.53      124.53      3.38 o
   5   2  11       19.01       25.80      2.02 o
   6   2  11        5.86        9.49      2.03 o
   7   2  11       21.58       21.97      2.61 o
   8   2  11       93.79       92.93      5.50 o
   9   2  11        4.66        1.15      3.35 o
  10   2  11       85.84       90.26      6.32 o
  11   2  11        0.38       -2.25      4.89 o
  12   2  11        0.63       -5.71      5.71 o
 -12   3  11        2.58       12.80      5.36 o
 -11   3  11        0.00       -0.93      3.76 o
 -10   3  11       35.73       35.61      4.88 o
  -9   3  11      346.58      344.44     14.24 o
  -8   3  11      162.14      162.49      7.04 o
  -7   3  11      248.28      266.04      8.74 o
  -6   3  11       23.39       25.99      2.22 o
  -5   3  11       16.96       16.20      1.97 o
  -4   3  11      126.25      119.94      3.19 o
  -3   3  11      392.81      367.49      5.47 o
  -2   3  11      124.69      133.36      2.74 o
  -1   3  11        8.49       12.33      1.32 o
   0   3  11     1087.99     1178.08     13.00 o
   1   3  11      308.64      314.99      5.12 o
   2   3  11       17.87       22.95      2.12 o
   3   3  11     1224.48     1161.48     16.81 o
   4   3  11      102.14       99.06      3.78 o
   5   3  11      335.48      348.09      6.70 o
   6   3  11      224.21      256.52      6.93 o
   7   3  11      255.58      260.22      8.25 o
   8   3  11       53.61       53.28      4.72 o
   9   3  11       10.89        7.91      4.36 o
  10   3  11        9.15        7.24      3.99 o
  11   3  11        0.07       -2.35      4.56 o
 -11   4  11       14.87       13.25      7.38 o
 -10   4  11        0.10        5.14      4.36 o
  -9   4  11       50.30       57.01      5.16 o
  -8   4  11       11.17        8.83      4.41 o
  -7   4  11       45.39       51.63      4.30 o
  -6   4  11      220.78      218.36      6.35 o
  -5   4  11      299.20      310.11      5.53 o
  -4   4  11      159.50      143.01      3.35 o
  -3   4  11       28.75       37.06      1.86 o
  -2   4  11       48.98       48.89      1.82 o
  -1   4  11       31.97       51.47      2.02 o
   0   4  11      216.23      210.89      4.49 o
   1   4  11       24.26       17.26      1.42 o
   2   4  11     1024.25     1079.50     15.73 o
   3   4  11      441.81      460.37     10.39 o
   4   4  11      164.55      186.22      4.67 o
   5   4  11      140.28      127.99      4.82 o
   6   4  11        0.80        3.83      3.88 o
   7   4  11        0.24       -2.59      2.59 o
   8   4  11       72.58       67.71      5.54 o
   9   4  11        0.92       -1.02      3.42 o
  10   4  11        1.76        6.89      3.94 o
  11   4  11        1.21        2.86      4.82 o
 -11   5  11        7.56        9.28      4.95 o
 -10   5  11       19.16       11.49      4.93 o
  -9   5  11        4.25        4.06      4.19 o
  -8   5  11       13.06       12.81      3.85 o
  -7   5  11      184.26      192.39     10.64 o
  -6   5  11        3.61        9.09      2.91 o
  -5   5  11        5.02        0.70      2.17 o
  -4   5  11       62.52       57.09      3.02 o
  -3   5  11      334.41      304.46      5.23 o
  -2   5  11        7.62        8.20      1.49 o
  -1   5  11       47.91       52.05      2.26 o
   0   5  11       93.28       99.78      3.08 o
   1   5  11      807.22      766.04     10.59 o
   2   5  11       11.11       11.70      1.83 o
   3   5  11      523.96      489.50      9.00 o
   4   5  11       17.48       11.60      2.41 o
   5   5  11      671.28      661.31     16.52 o
   6   5  11        0.45       -0.01      2.88 o
   7   5  11        6.38        7.04      3.20 o
   8   5  11        1.75        4.06      3.96 o
   9   5  11        0.00        3.54      4.13 o
  10   5  11        0.63       -3.65      4.22 o
 -10   6  11       15.31       21.43      5.32 o
  -9   6  11       23.11       25.34      5.16 o
  -8   6  11       31.62       39.52      4.37 o
  -7   6  11       60.95       64.75      4.68 o
  -6   6  11       59.73       62.27      8.23 o
  -5   6  11      555.93      527.98     11.50 o
  -4   6  11       13.94       18.05      3.10 o
  -3   6  11      154.38      153.35      5.66 o
  -2   6  11     1523.49     1392.43     22.24 o
  -1   6  11       31.03       46.23      2.97 o
   0   6  11      131.21      148.19      4.54 o
   1   6  11       98.11      103.14      4.34 o
   2   6  11      443.57      435.90      9.11 o
   3   6  11      344.33      331.66      7.89 o
   4   6  11       38.86       35.97      3.26 o
   5   6  11       26.40       34.25      5.54 o
   6   6  11      241.32      229.61      8.91 o
   7   6  11        3.14        2.58      3.81 o
   8   6  11       16.71       12.35      4.64 o
   9   6  11       10.27       11.01      4.75 o
  -9   7  11        6.08       -1.24      4.27 o
  -8   7  11       39.11       33.30      5.18 o
  -7   7  11       22.37       20.84      4.70 o
  -6   7  11        2.66        9.76      3.11 o
  -5   7  11        5.35        8.23      4.30 o
  -4   7  11       43.31       43.25      3.76 o
  -3   7  11       83.53      108.79      4.90 o
  -2   7  11       13.27       13.66      4.11 o
  -1   7  11       17.90       16.52      2.91 o
   0   7  11      141.60      156.50      5.29 o
   1   7  11       35.95       37.84      2.67 o
   2   7  11       15.38       15.05      2.52 o
   3   7  11      122.00      113.81      6.24 o
   4   7  11      154.76      149.55      7.66 o
   5   7  11       99.44       99.37      8.23 o
   6   7  11        9.74        2.25      5.65 o
   7   7  11       17.29       12.44      4.16 o
   8   7  11       38.71       45.95      5.71 o
  -7   8  11       39.07       38.77      6.42 o
  -6   8  11       37.50       32.63      5.55 o
  -5   8  11        1.53       -2.90      2.90 o
  -4   8  11      649.43      601.07     13.86 o
  -3   8  11      165.28      155.48      5.95 o
  -2   8  11       13.42        8.26      2.67 o
  -1   8  11       13.20        8.40      2.67 o
   0   8  11      137.88      134.20      5.16 o
   1   8  11       61.80       58.38      3.54 o
   2   8  11      157.47      163.22      5.27 o
   3   8  11       11.37       11.24      3.86 o
   4   8  11        0.04        2.41      2.08 o
   5   8  11       33.84       26.80      3.96 o
   6   8  11        0.12       -2.94      2.94 o
   7   8  11        1.21       -0.49      3.51 o
  -5   9  11       21.39       15.20      5.53 o
  -4   9  11        2.34        3.33      2.92 o
  -3   9  11        0.35        0.22      2.77 o
  -2   9  11       63.59       71.67      4.34 o
  -1   9  11        0.65       -1.23      2.52 o
   0   9  11       16.99       16.32      2.89 o
   1   9  11       36.33       36.71      3.26 o
   2   9  11       54.65       60.25      3.43 o
   3   9  11        2.59        3.78      5.71 o
   4   9  11        4.26       15.21      5.68 o
   5   9  11       27.38       26.29      6.74 o
  -1  10  11        0.71       -2.21      2.80 o
   0  10  11       54.32       69.47      4.17 o
   1  10  11        8.61        8.88      3.24 o
 -12   0  12       31.95       28.93     10.34 o
 -10   0  12       39.73       42.79      7.16 o
  -8   0  12       32.34       20.78      4.90 o
  -6   0  12        3.20        2.84      2.47 o
  -4   0  12      169.92      216.10      6.00 o
  -2   0  12     1098.40     1098.92     17.76 o
   0   0  12      237.51      228.70      6.41 o
   2   0  12      856.73      853.79     14.42 o
   4   0  12       12.96        3.62      2.28 o
   6   0  12     1093.67     1123.89     22.61 o
   8   0  12      271.31      293.19     10.19 o
  10   0  12      153.74      153.51     10.81 o
  12   0  12        8.95       -1.78      9.26 o
 -12   1  12        1.87        8.77      9.21 o
 -11   1  12       67.18       66.02      6.78 o
 -10   1  12       21.17       11.94      3.46 o
  -9   1  12       77.75       84.33      4.36 o
  -8   1  12      102.86       98.14      4.50 o
  -7   1  12       87.43       76.55      4.54 o
  -6   1  12      724.23      704.81     10.37 o
  -5   1  12       47.87       35.66      2.31 o
  -4   1  12      110.78      125.03      3.26 o
  -3   1  12       21.96       29.22      1.79 o
  -2   1  12      310.23      364.46      5.51 o
  -1   1  12     1402.63     1423.03     16.49 o
   0   1  12      604.31      678.81      8.97 o
   1   1  12      566.94      542.87      7.57 o
   2   1  12       14.65       24.39      1.71 o
   3   1  12        4.91       10.25      1.65 o
   4   1  12      513.20      507.98      7.98 o
   5   1  12        5.79        4.06      1.67 o
   6   1  12      341.52      331.62      7.04 o
   7   1  12       20.38       21.50      2.78 o
   8   1  12        0.07        2.30      2.64 o
   9   1  12       78.88       65.84      5.34 o
  10   1  12        1.90       -0.96      4.55 o
  11   1  12       10.69        2.97      5.13 o
  12   1  12        7.41       12.26     15.67 o
 -12   2  12        0.51       -4.24      4.24 o
 -11   2  12        4.90        2.31      3.77 o
 -10   2  12       24.86       22.34      4.32 o
  -9   2  12        1.62        0.24      2.70 o
  -8   2  12      265.21      270.74      6.85 o
  -7   2  12      307.26      283.57      6.18 o
  -6   2  12      350.27      360.35      7.47 o
  -5   2  12       76.30       76.38      3.03 o
  -4   2  12      299.61      276.47      4.96 o
  -3   2  12       19.36       30.44      1.74 o
  -2   2  12       27.58       21.24      1.39 o
  -1   2  12       58.92       61.15      2.29 o
   0   2  12     2217.54     2494.09     27.17 o
   1   2  12      749.40      813.88     10.33 o
   2   2  12     2020.88     2011.77     22.47 o
   3   2  12      168.95      147.73      3.62 o
   4   2  12      681.07      662.30      9.28 o
   5   2  12      373.38      353.20      6.33 o
   6   2  12       61.87       68.52      3.60 o
   7   2  12       99.98       90.86      4.52 o
   8   2  12      135.01      129.41      7.56 o
   9   2  12       17.41       18.62      4.00 o
  10   2  12       12.13       19.62      4.57 o
  11   2  12        2.15        3.84      4.94 o
 -12   3  12       26.75       34.14      6.23 o
 -11   3  12        1.72       -3.78      3.78 o
 -10   3  12      115.96      116.57      6.90 o
  -9   3  12       21.95       33.42      4.40 o
  -8   3  12      282.57      305.41      9.47 o
  -7   3  12       87.55      102.24      4.38 o
  -6   3  12     2216.99     2259.67     24.50 o
  -5   3  12       81.55       77.37      3.04 o
  -4   3  12     1165.47     1188.45     13.85 o
  -3   3  12        5.58        0.36      1.19 o
  -2   3  12      314.05      312.25      4.79 o
  -1   3  12        1.42        2.26      1.12 o
   0   3  12     1110.42     1014.80     12.49 o
   1   3  12      481.90      507.69      7.21 o
   2   3  12      562.15      530.64     17.19 o
   3   3  12        2.32        4.82      1.34 o
   4   3  12       16.10       23.55      2.22 o
   5   3  12      523.20      498.85      8.69 o
   6   3  12      731.17      705.42     14.55 o
   7   3  12       10.66       12.35      3.24 o
   8   3  12       55.99       56.65      4.88 o
   9   3  12        0.04       -3.12      3.12 o
  10   3  12       19.35       19.58      4.73 o
  11   3  12        1.35        4.08      5.29 o
 -11   4  12       24.58       23.02      5.90 o
 -10   4  12        5.95        5.79      5.84 o
  -9   4  12        3.75        5.10      3.93 o
  -8   4  12       50.32       55.18      4.17 o
  -7   4  12      212.77      204.76      6.48 o
  -6   4  12      525.98      490.19     10.00 o
  -5   4  12       99.16       98.00      3.27 o
  -4   4  12      518.33      538.89      7.28 o
  -3   4  12      467.80      469.15      6.43 o
  -2   4  12      748.66      761.21      8.47 o
  -1   4  12       10.10       11.17      1.52 o
   0   4  12      118.67      120.74      3.57 o
   1   4  12       29.52       20.40      1.72 o
   2   4  12      221.79      195.71      4.02 o
   3   4  12      322.56      334.96      5.61 o
   4   4  12      397.65      374.72      7.92 o
   5   4  12      310.77      308.37      7.47 o
   6   4  12      151.85      151.80      6.36 o
   7   4  12        9.36        8.26      3.34 o
   8   4  12        4.01       -3.32      3.32 o
   9   4  12        2.97        0.31      3.60 o
  10   4  12       51.13       67.83      7.77 o
  11   4  12        0.07       -2.37      4.91 o
 -10   5  12        9.59       13.77      4.90 o
  -9   5  12       35.92       32.54      5.31 o
  -8   5  12        9.21       12.80      3.48 o
  -7   5  12        6.27        4.54      3.07 o
  -6   5  12       80.25       84.90      4.84 o
  -5   5  12        4.43        2.38      2.52 o
  -4   5  12      145.37      140.78      4.80 o
  -3   5  12      144.39      144.03      3.45 o
  -2   5  12      101.08       94.90      2.73 o
  -1   5  12       19.10       24.44      1.90 o
   0   5  12      120.39      102.72      3.26 o
   1   5  12      829.61      847.02     11.14 o
   2   5  12        5.85        4.14      1.81 o
   3   5  12       28.58       23.36      2.68 o
   4   5  12      353.64      359.81      7.83 o
   5   5  12      191.67      209.62      7.36 o
   6   5  12       58.92       59.36      4.63 o
   7   5  12        1.85        1.68      3.09 o
   8   5  12       95.11       94.78      6.83 o
   9   5  12       15.18       17.03      7.26 o
  10   5  12        8.05       18.67      6.91 o
 -10   6  12        7.08        2.45      4.51 o
  -9   6  12        2.65        5.39      4.26 o
  -8   6  12        0.64        0.23      3.06 o
  -7   6  12       46.30       60.01      5.11 o
  -6   6  12        2.38       -2.43      2.77 o
  -5   6  12       18.10       22.73      3.44 o
  -4   6  12      205.03      208.58      6.78 o
  -3   6  12      184.80      194.82      6.37 o
  -2   6  12      211.04      220.84      7.17 o
  -1   6  12       38.94       46.80      3.07 o
   0   6  12      849.08      792.62     15.55 o
   1   6  12      499.42      486.11     11.44 o
   2   6  12        0.53       -2.12      2.76 o
   3   6  12      106.76      107.94      4.81 o
   4   6  12      220.28      210.61      8.02 o
   5   6  12      138.12      144.07      9.22 o
   6   6  12      108.36      110.76      6.73 o
   7   6  12       67.27       55.82      5.73 o
   8   6  12      155.43      157.54      8.57 o
   9   6  12       63.45       77.39      7.16 o
  -9   7  12        1.59        7.57      4.67 o
  -8   7  12       98.49       99.09      6.07 o
  -7   7  12       11.62       17.00      3.72 o
  -6   7  12      101.10       95.22      5.27 o
  -5   7  12       32.10       44.29      4.03 o
  -4   7  12       37.29       45.17      3.87 o
  -3   7  12       34.44       33.20      3.56 o
  -2   7  12      433.53      394.24     10.93 o
  -1   7  12      105.16       95.92      4.47 o
   0   7  12        0.75        0.65      2.34 o
   1   7  12      122.26      115.73      5.91 o
   2   7  12       40.02       38.27      4.05 o
   3   7  12       35.62       43.99      4.28 o
   4   7  12      110.31      115.61     10.45 o
   5   7  12       11.68       15.36      3.88 o
   6   7  12        0.40        0.52      3.50 o
   7   7  12        4.73       -1.17      4.34 o
   8   7  12       16.77        9.80      4.56 o
  -7   8  12        9.99        9.28      3.61 o
  -6   8  12        0.13       -2.81      2.81 o
  -5   8  12       98.58       92.36      5.31 o
  -4   8  12      282.51      261.72      8.01 o
  -3   8  12       59.60       43.33      3.95 o
  -2   8  12        0.86       -2.01      3.15 o
  -1   8  12      186.29      196.40      6.34 o
   0   8  12       59.51       59.27      3.86 o
   1   8  12        8.41        6.40      3.24 o
   2   8  12        1.26        6.48      2.44 o
   3   8  12        0.06        5.41      2.87 o
   4   8  12       47.88       40.65      3.23 o
   5   8  12       12.17        8.59      3.48 o
   6   8  12       10.25        7.89      6.22 o
   7   8  12        6.71       10.16      3.94 o
  -5   9  12       64.09       68.27      4.97 o
  -4   9  12        0.48        0.30      4.09 o
  -3   9  12        0.38        2.88      2.77 o
  -2   9  12        5.42        7.15      2.91 o
  -1   9  12       19.65       19.51      3.20 o
   0   9  12       21.76       14.97      2.94 o
   1   9  12        4.13       10.89      2.78 o
   2   9  12       20.81       15.90      3.94 o
   3   9  12       40.76       46.07      6.96 o
   4   9  12       13.25        7.90      5.83 o
   5   9  12        8.70       -0.50      5.57 o
 -11   0  13       81.62       86.47      8.80 o
  -9   0  13       44.53       54.41      5.72 o
  -7   0  13      898.26      863.07     19.17 o
  -5   0  13      101.80       87.45      4.21 o
  -3   0  13     2918.74     2898.30     41.89 o
  -1   0  13       26.54       15.73      2.31 o
   1   0  13      319.40      347.41      8.75 o
   3   0  13        8.01       10.29      2.48 o
   5   0  13      140.61      125.32      5.95 o
   7   0  13        0.48        3.62      3.35 o
   9   0  13       29.86       15.79      5.63 o
  11   0  13       50.12       55.77     13.13 o
 -12   1  13       23.73       21.70      5.79 o
 -11   1  13       28.53       35.25      5.92 o
 -10   1  13        2.60        2.07      3.07 o
  -9   1  13      282.51      258.17      8.63 o
  -8   1  13      181.01      170.49      5.63 o
  -7   1  13      105.39      111.60      4.43 o
  -6   1  13       20.73       25.16      2.40 o
  -5   1  13      657.71      613.31      9.23 o
  -4   1  13       46.30       30.04      2.01 o
  -3   1  13      947.09      891.66     10.84 o
  -2   1  13      322.80      257.76      4.59 o
  -1   1  13      392.87      453.94      6.82 o
   0   1  13      341.30      389.23      6.11 o
   1   1  13      466.96      522.34      7.66 o
   2   1  13      854.19      882.23     11.35 o
   3   1  13     1095.31     1104.43     13.78 o
   4   1  13        0.05       -1.47      1.47 o
   5   1  13       13.85       21.81      2.13 o
   6   1  13        8.12        9.94      2.43 o
   7   1  13        2.04       -2.29      2.29 o
   8   1  13       16.93       17.32      3.20 o
   9   1  13       19.59       23.97      4.25 o
  10   1  13       24.01       17.74      5.35 o
  11   1  13       44.85       42.85     10.60 o
 -12   2  13        0.14       -1.80      4.95 o
 -11   2  13        1.84        5.25      3.96 o
 -10   2  13        1.22        2.22      3.54 o
  -9   2  13        0.18        0.35      2.67 o
  -8   2  13      287.15      281.57      7.11 o
  -7   2  13       55.78       53.56      3.20 o
  -6   2  13       42.29       40.83      2.74 o
  -5   2  13      475.56      494.48      8.04 o
  -4   2  13       26.70       34.21      2.26 o
  -3   2  13      725.35      791.97      9.92 o
  -2   2  13      954.37     1046.55     10.94 o
  -1   2  13       10.97       11.45      1.45 o
   0   2  13      964.76      947.51     11.85 o
   1   2  13      102.30      157.45      5.83 o
   2   2  13      194.35      223.33      4.48 o
   3   2  13      492.18      537.76      7.95 o
   4   2  13      179.61      155.17      4.04 o
   5   2  13      431.07      456.02      7.98 o
   6   2  13      268.35      275.45      6.35 o
   7   2  13       78.03       77.40      4.38 o
   8   2  13       55.05       68.63      5.10 o
   9   2  13       60.13       63.24      5.37 o
  10   2  13        5.38        9.04      5.06 o
  11   2  13        1.39       -1.43      4.64 o
 -11   3  13        1.35       11.43      4.47 o
 -10   3  13       25.40       33.13      4.86 o
  -9   3  13        7.33       12.36      3.80 o
  -8   3  13       22.59       22.58      3.91 o
  -7   3  13      615.34      577.48     10.35 o
  -6   3  13      176.79      179.57      5.12 o
  -5   3  13     2446.27     2357.54     25.25 o
  -4   3  13      930.70      944.22     11.75 o
  -3   3  13      709.07      712.57      9.37 o
  -2   3  13       42.16       45.02      2.01 o
  -1   3  13      101.63       98.26      2.62 o
   0   3  13       35.73       36.22      1.86 o
   1   3  13      759.92      756.18      9.90 o
   2   3  13       14.58        6.29      1.51 o
   3   3  13     2132.27     2152.28     24.22 o
   4   3  13      450.78      449.06      7.16 o
   5   3  13        1.40        0.14      1.83 o
   6   3  13       31.62       42.19      4.27 o
   7   3  13        0.05        1.83      3.08 o
   8   3  13        0.01       -0.40      3.20 o
   9   3  13       58.38       69.48      5.67 o
  10   3  13        4.66        4.93      4.06 o
  11   3  13       20.83       23.04      6.27 o
 -11   4  13       26.04       33.85      8.32 o
 -10   4  13        5.89        5.23      4.54 o
  -9   4  13       28.71       35.54      7.67 o
  -8   4  13      245.01      251.04      7.74 o
  -7   4  13       11.80        6.43      3.21 o
  -6   4  13       44.04       44.26      3.66 o
  -5   4  13        4.15        4.83      2.03 o
  -4   4  13       36.11       37.23      2.49 o
  -3   4  13      413.75      388.91      7.16 o
  -2   4  13      152.54      141.82      3.12 o
  -1   4  13      105.15      108.63      3.84 o
   0   4  13       59.98       53.52      2.49 o
   1   4  13      155.30      167.31      4.58 o
   2   4  13       58.34       51.72      2.52 o
   3   4  13       47.56       46.91      2.45 o
   4   4  13      304.17      286.52     17.10 o
   5   4  13       53.06       51.91      4.28 o
   6   4  13       69.16       64.93      5.61 o
   7   4  13       21.79       20.85      3.74 o
   8   4  13        8.58       -0.99      3.45 o
   9   4  13       30.86       27.19      4.60 o
  10   4  13        9.92        8.20      4.85 o
 -10   5  13       25.34       29.96      6.28 o
  -9   5  13        8.58        0.95      4.05 o
  -8   5  13       15.72        9.71      4.14 o
  -7   5  13       45.52       40.37      4.23 o
  -6   5  13       32.67       30.21      3.74 o
  -5   5  13      115.27      116.26      5.49 o
  -4   5  13       36.35       30.84      3.36 o
  -3   5  13      142.61      150.66      4.28 o
  -2   5  13        2.47        3.35      1.44 o
  -1   5  13      284.95      274.78      5.27 o
   0   5  13        0.21       -0.24      1.27 o
   1   5  13      928.24      934.19     15.51 o
   2   5  13      105.20      109.38      4.24 o
   3   5  13      352.33      360.57      8.65 o
   4   5  13        0.37        0.32      2.75 o
   5   5  13       19.32       24.57      4.36 o
   6   5  13        6.25        5.44      3.14 o
   7   5  13        3.32        0.02      3.17 o
   8   5  13       44.19       48.83      5.90 o
   9   5  13      131.82      146.01      8.76 o
  10   5  13        0.94        4.32      4.71 o
  -9   6  13        7.93        1.46      4.41 o
  -8   6  13       24.65       22.64      4.01 o
  -7   6  13       49.88       47.86      4.58 o
  -6   6  13       18.05       24.03      3.57 o
  -5   6  13        0.45       -1.58      2.62 o
  -4   6  13       14.91       18.04      3.13 o
  -3   6  13       35.45       29.85      3.34 o
  -2   6  13       74.57       67.36      4.01 o
  -1   6  13        1.09       -0.43      2.24 o
   0   6  13      215.49      214.67      5.71 o
   1   6  13      221.55      242.64      6.25 o
   2   6  13       37.18       33.71      3.30 o
   3   6  13      782.26      802.39     28.10 o
   4   6  13      498.77      493.21     13.02 o
   5   6  13        8.92       15.36      3.99 o
   6   6  13       47.54       42.34      5.11 o
   7   6  13        1.66        0.90      3.91 o
   8   6  13        8.62        8.33      6.89 o
   9   6  13        0.04        3.63      4.81 o
  -8   7  13       47.11       50.17      4.95 o
  -7   7  13       35.00       47.68      4.69 o
  -6   7  13        0.01        4.00      3.05 o
  -5   7  13      140.83      127.67      5.90 o
  -4   7  13        2.47        9.77      3.04 o
  -3   7  13      403.10      374.31      9.37 o
  -2   7  13        0.54        7.84      2.70 o
  -1   7  13       50.12       51.58      3.97 o
   0   7  13        0.01        0.07      2.37 o
   1   7  13       56.43       74.59      4.07 o
   2   7  13      532.55      542.10     19.27 o
   3   7  13       42.79       47.70      4.54 o
   4   7  13       31.42       24.73      4.72 o
   5   7  13      262.71      279.54      9.87 o
   6   7  13        0.01        1.61      3.47 o
   7   7  13       45.33       42.50      9.27 o
   8   7  13       12.45        6.70      4.70 o
  -7   8  13        0.33       -2.94      3.23 o
  -6   8  13       18.79       13.74      3.66 o
  -5   8  13       54.69       54.28      4.54 o
  -4   8  13       64.34       61.42      6.52 o
  -3   8  13      121.28      106.46      6.91 o
  -2   8  13       55.80       57.79      4.12 o
  -1   8  13        3.23        3.15      2.58 o
   0   8  13        0.82        1.49      2.50 o
   1   8  13        3.94        7.95      2.69 o
   2   8  13       65.32       74.39      4.12 o
   3   8  13       27.42       25.24      3.90 o
   4   8  13       15.42       18.21      3.75 o
   5   8  13        0.79       -1.89      6.15 o
   6   8  13       30.77       32.31      4.65 o
  -5   9  13       60.00       65.45      5.10 o
  -4   9  13       58.23       82.29      5.14 o
  -3   9  13       31.02       38.00      4.30 o
  -2   9  13        3.89       -2.77      2.77 o
  -1   9  13       62.71       51.10      3.96 o
   0   9  13        4.04        3.83      2.81 o
   1   9  13        3.08        6.03      2.81 o
   2   9  13      157.26      168.78      5.96 o
   3   9  13        2.42        6.43      3.21 o
   4   9  13       14.65       21.70      5.67 o
 -12   0  14      155.66      186.86     18.59 o
 -10   0  14       49.98       62.40      9.23 o
  -8   0  14        2.05        6.30      3.72 o
  -6   0  14        1.57        0.95      2.39 o
  -4   0  14       43.20       60.87      4.37 o
  -2   0  14       20.47       12.49      2.18 o
   0   0  14       92.10      150.66      5.53 o
   2   0  14      597.31      564.25     12.64 o
   4   0  14      552.76      588.60     13.56 o
   6   0  14      571.62      535.73     20.22 o
   8   0  14        5.25        6.58      3.62 o
  10   0  14       63.76       56.41     12.18 o
 -12   1  14        0.82       -4.54      4.54 o
 -11   1  14        6.01       17.55      8.43 o
 -10   1  14       79.50       91.28      5.38 o
  -9   1  14        2.85        3.79      2.78 o
  -8   1  14       73.93       75.74      4.18 o
  -7   1  14       67.32       79.61      5.36 o
  -6   1  14       55.12       50.74      3.02 o
  -5   1  14       92.01      108.27      3.45 o
  -4   1  14      643.78      654.23      8.91 o
  -3   1  14      267.56      303.39      5.26 o
  -2   1  14      175.94      170.05      3.74 o
  -1   1  14      962.94      969.13     13.26 o
   0   1  14       24.07       37.91      2.03 o
   1   1  14      275.52      333.79      6.30 o
   2   1  14     1038.07     1129.64     14.05 o
   3   1  14      610.33      598.23     11.03 o
   4   1  14      102.24       79.73      3.52 o
   5   1  14      149.75      165.99      4.95 o
   6   1  14      294.61      277.00      6.94 o
   7   1  14       99.75       94.48      4.22 o
   8   1  14       94.27      101.14      5.09 o
   9   1  14       86.14       82.78      6.92 o
  10   1  14      102.00      115.67      8.46 o
  11   1  14        4.31       -5.83      6.12 o
 -12   2  14        5.68       -1.89      5.09 o
 -11   2  14        3.44        6.24      4.24 o
 -10   2  14        0.01        7.30      3.63 o
  -9   2  14        6.59        5.58      3.01 o
  -8   2  14        2.22        6.19      2.86 o
  -7   2  14      413.55      403.98      7.75 o
  -6   2  14      376.03      357.77      6.95 o
  -5   2  14        5.77       13.17      2.09 o
  -4   2  14        4.20        2.99      1.61 o
  -3   2  14      285.59      257.71      4.81 o
  -2   2  14        0.01        4.45      1.25 o
  -1   2  14        3.17       -0.53      1.15 o
   0   2  14      296.30      297.61      5.29 o
   1   2  14      248.43      244.78      4.75 o
   2   2  14      432.99      432.15      6.88 o
   3   2  14       15.79       17.38      1.90 o
   4   2  14       22.70       17.63      2.04 o
   5   2  14      263.57      268.96      5.71 o
   6   2  14       22.52       25.90      2.69 o
   7   2  14       88.74       86.56      5.39 o
   8   2  14       16.07       24.60      4.29 o
   9   2  14       25.84       33.68      4.79 o
  10   2  14        2.98        7.69      4.91 o
  11   2  14        0.72        4.23      5.15 o
 -11   3  14       26.14       25.44      5.84 o
 -10   3  14       47.21       51.98      5.47 o
  -9   3  14        1.22       -3.37      3.37 o
  -8   3  14       47.33       53.55      4.17 o
  -7   3  14      100.57      104.12      4.49 o
  -6   3  14       35.52       31.97      2.84 o
  -5   3  14      219.80      227.14      5.40 o
  -4   3  14     1491.73     1367.64     15.90 o
  -3   3  14      339.41      313.40      5.55 o
  -2   3  14     1976.75     1843.13     19.22 o
  -1   3  14      574.06      628.72      8.32 o
   0   3  14      975.19      961.25     12.16 o
   1   3  14       20.36       25.96      1.93 o
   2   3  14      225.01      212.30      4.49 o
   3   3  14      755.82      750.75     10.29 o
   4   3  14      982.70      938.62     12.42 o
   5   3  14      284.68      289.67      8.51 o
   6   3  14      442.92      457.80     11.41 o
   7   3  14       47.14       35.92      4.23 o
   8   3  14        0.08       -0.65      3.08 o
   9   3  14       31.62       27.02      4.71 o
  10   3  14       21.08       24.88      5.05 o
  11   3  14        5.80        7.84      5.55 o
 -11   4  14        0.52        2.84      5.03 o
 -10   4  14       36.26       39.56      6.03 o
  -9   4  14        1.72        0.03      9.55 o
  -8   4  14        1.10        8.29      3.58 o
  -7   4  14      125.02      127.85      5.48 o
  -6   4  14      818.81      769.36     13.82 o
  -5   4  14      535.79      519.72      9.30 o
  -4   4  14      189.48      217.04      4.76 o
  -3   4  14       81.62       87.35      2.85 o
  -2   4  14       13.11       26.85      2.14 o
  -1   4  14        0.09        1.26      1.33 o
   0   4  14      335.92      315.00      5.77 o
   1   4  14      547.58      578.79     10.03 o
   2   4  14      304.60      290.01      5.56 o
   3   4  14       23.27       18.48      2.30 o
   4   4  14      226.44      227.82      7.30 o
   5   4  14       53.49       55.23      4.45 o
   6   4  14        9.47        6.93      3.62 o
   7   4  14       46.20       49.77      4.77 o
   8   4  14        4.02        2.84      4.42 o
   9   4  14       33.49       41.57      5.27 o
  10   4  14        8.62       14.36      4.60 o
 -10   5  14       11.56       18.37      5.33 o
  -9   5  14        2.27       -0.98      4.13 o
  -8   5  14       86.70      101.97      6.06 o
  -7   5  14      153.04      174.25      7.11 o
  -6   5  14        0.01       -1.16      2.66 o
  -5   5  14        4.65        6.98      3.04 o
  -4   5  14      407.08      373.15      9.35 o
  -3   5  14      129.59      130.94      5.35 o
  -2   5  14        0.17       -0.85      1.65 o
  -1   5  14      189.89      186.07      5.75 o
   0   5  14      378.16      363.52      7.18 o
   1   5  14       87.55      109.28      4.31 o
   2   5  14        3.00        5.24      2.20 o
   3   5  14        0.80       -0.17      2.23 o
   4   5  14      443.36      428.50     10.45 o
   5   5  14       80.09       82.11      5.34 o
   6   5  14       16.71       12.11      3.55 o
   7   5  14        3.91        0.21      3.88 o
   8   5  14       65.29       68.75      6.44 o
   9   5  14        0.06       12.72      4.98 o
  10   5  14        0.69       10.94      4.93 o
  -9   6  14       10.43        9.26      4.73 o
  -8   6  14       15.11        8.41      3.70 o
  -7   6  14       38.54       37.47      4.32 o
  -6   6  14      129.14      125.50      6.78 o
  -5   6  14      122.04      117.77      6.53 o
  -4   6  14        4.87        5.45      2.74 o
  -3   6  14       10.14        6.16      2.70 o
  -2   6  14       22.26       16.20      2.90 o
  -1   6  14      107.58      113.78      5.61 o
   0   6  14      130.34      126.26      5.24 o
   1   6  14       43.21       53.31      3.82 o
   2   6  14       71.33       63.48      7.17 o
   3   6  14       96.65       94.15      7.02 o
   4   6  14       16.61       23.03      4.18 o
   5   6  14       65.36       66.59      7.04 o
   6   6  14       57.83       50.74      5.45 o
   7   6  14       45.42       41.92      5.57 o
   8   6  14        7.08       10.16      4.97 o
   9   6  14        9.82        8.79      5.03 o
  -8   7  14       10.86       16.28      4.19 o
  -7   7  14       42.03       59.27      5.05 o
  -6   7  14        3.68        4.40      3.26 o
  -5   7  14        0.95        1.05      2.95 o
  -4   7  14       29.82       33.30      3.79 o
  -3   7  14        9.12        5.63      3.02 o
  -2   7  14        6.01        5.33      2.75 o
  -1   7  14       75.53       71.19      5.39 o
   0   7  14        9.29       10.71      2.83 o
   1   7  14       55.51       51.40      4.41 o
   2   7  14       10.25        7.93      2.79 o
   3   7  14        1.52        6.32      3.38 o
   4   7  14       33.09       25.42      4.38 o
   5   7  14       54.91       59.89      6.98 o
   6   7  14        1.45        0.53      3.68 o
   7   7  14       68.20       75.50      7.95 o
   8   7  14        9.95        0.90      4.47 o
  -7   8  14        9.27       11.54      4.12 o
  -6   8  14       21.31       28.15      4.06 o
  -5   8  14       52.05       59.61      6.09 o
  -4   8  14       60.00       60.87      4.85 o
  -3   8  14       38.44       36.20      3.82 o
  -2   8  14        5.33        8.34      2.98 o
  -1   8  14       45.30       53.52      4.06 o
   0   8  14        5.56        6.19      2.76 o
   1   8  14       43.27       40.36      4.04 o
   2   8  14        1.02        5.87      2.68 o
   3   8  14        0.80        5.11      3.23 o
   4   8  14        8.46        9.35      3.70 o
   5   8  14        0.86       -2.93      3.41 o
   6   8  14       24.59       24.41      4.45 o
  -4   9  14        2.17        8.30      3.52 o
  -3   9  14        5.97        9.97      4.13 o
  -2   9  14        2.24        2.05      3.12 o
  -1   9  14       34.16       48.06      4.14 o
   0   9  14       27.94       26.99      3.56 o
   1   9  14       22.08       25.00      3.49 o
   2   9  14       49.79       55.10      4.02 o
   3   9  14       15.59       22.02      3.21 o
   4   9  14        2.07        2.83      3.40 o
 -11   0  15        1.90        6.87      6.69 o
  -9   0  15     1194.50     1190.77     25.94 o
  -7   0  15        8.34        4.11      4.83 o
  -5   0  15      165.61      172.30      6.17 o
  -3   0  15      246.01      256.92      6.89 o
  -1   0  15        9.28        5.27      2.13 o
   1   0  15      661.65      704.83     15.04 o
   3   0  15       79.49       84.15      4.76 o
   5   0  15      161.64      151.66     13.12 o
   7   0  15      111.10       89.67      6.07 o
   9   0  15        0.12       -2.84      4.89 o
  11   0  15        7.85       -3.43      9.14 o
 -12   1  15        0.02       -4.47      4.47 o
 -11   1  15        0.23        1.76      4.54 o
 -10   1  15       55.23       57.92      9.71 o
  -9   1  15       70.88       49.70      4.42 o
  -8   1  15      162.61      164.75      5.70 o
  -7   1  15      510.11      487.57     10.36 o
  -6   1  15        0.02        3.66      2.16 o
  -5   1  15      272.98      262.96      5.36 o
  -4   1  15       30.57       27.92      2.17 o
  -3   1  15       42.40       33.13      2.27 o
  -2   1  15        9.52       12.75      1.58 o
  -1   1  15       49.22       57.75      4.22 o
   0   1  15      159.09      188.89      4.51 o
   1   1  15       51.25       54.42      3.87 o
   2   1  15      401.16      452.32      7.26 o
   3   1  15      290.81      329.41      6.09 o
   4   1  15       25.64       22.92      2.39 o
   5   1  15      328.75      340.27      7.27 o
   6   1  15       44.83       46.42      3.31 o
   7   1  15      150.71      145.22      5.79 o
   8   1  15        0.47        0.47      2.87 o
   9   1  15       12.00       16.48      5.12 o
  10   1  15       33.91       35.97      6.39 o
  11   1  15        3.49        5.10      6.41 o
 -11   2  15       30.35       36.61      5.43 o
 -10   2  15        3.47       -1.25      3.37 o
  -9   2  15        9.79        6.09      3.15 o
  -8   2  15      316.35      291.62      8.16 o
  -7   2  15       81.16       75.19      3.73 o
  -6   2  15       13.70       12.45      2.40 o
  -5   2  15      190.66      191.00      4.91 o
  -4   2  15       56.26       63.96      3.01 o
  -3   2  15      157.97      166.12      3.97 o
  -2   2  15       15.70       13.34      1.67 o
  -1   2  15       19.35       24.21      1.89 o
   0   2  15       75.40       64.27      2.59 o
   1   2  15        3.27       -0.46      1.31 o
   2   2  15       21.22       21.90      1.97 o
   3   2  15     1155.82     1188.00     14.93 o
   4   2  15      196.25      171.21      4.44 o
   5   2  15       16.16       18.60      2.39 o
   6   2  15        0.90        3.59      2.61 o
   7   2  15        1.24        6.95      3.25 o
   8   2  15       19.16        9.16      3.55 o
   9   2  15        2.72       -3.03      3.56 o
  10   2  15        1.16       -4.30      4.30 o
  11   2  15       21.31       32.30      6.57 o
 -11   3  15        1.41        8.38      4.98 o
 -10   3  15       48.62       59.49      5.89 o
  -9   3  15       25.03       31.84      6.17 o
  -8   3  15       42.17       44.57      4.07 o
  -7   3  15      193.62      192.83      7.16 o
  -6   3  15        1.71        1.80      2.20 o
  -5   3  15       29.66       31.39      3.09 o
  -4   3  15        2.90        6.30      2.04 o
  -3   3  15      335.61      339.26      6.35 o
  -2   3  15      449.20      428.91      6.27 o
  -1   3  15      600.53      570.42      7.91 o
   0   3  15        0.27       -0.83      1.29 o
   1   3  15       10.72        6.70      1.60 o
   2   3  15      157.28      160.83      5.51 o
   3   3  15        2.17       -0.75      1.67 o
   4   3  15      348.63      351.48      6.49 o
   5   3  15      182.51      188.32      7.22 o
   6   3  15        0.95       -0.62      2.89 o
   7   3  15      134.73      133.27      6.66 o
   8   3  15       10.88        9.24      3.83 o
   9   3  15        0.79        3.59      3.82 o
  10   3  15       18.85       15.97      5.83 o
 -11   4  15       31.45       24.57      6.25 o
 -10   4  15        0.05       -1.48      4.34 o
  -9   4  15        1.69        0.36      4.12 o
  -8   4  15       13.69       10.92      3.74 o
  -7   4  15       38.32       34.88      3.65 o
  -6   4  15       45.33       31.16      3.51 o
  -5   4  15        6.47       15.23      2.73 o
  -4   4  15      905.55      879.58     12.19 o
  -3   4  15       96.90       95.64      3.11 o
  -2   4  15      910.87      902.30     10.17 o
  -1   4  15      149.21      124.49      3.69 o
   0   4  15      164.25      180.88      4.91 o
   1   4  15      103.63       99.16      3.58 o
   2   4  15       23.69       22.96      2.90 o
   3   4  15      800.34      757.86     14.85 o
   4   4  15      101.40       88.25      4.98 o
   5   4  15       52.47       53.20      5.37 o
   6   4  15       80.31       78.29      5.19 o
   7   4  15        2.24       -1.02      3.21 o
   8   4  15       45.91       51.44      5.30 o
   9   4  15       38.95       50.65      5.70 o
  10   4  15        0.87        4.41      4.23 o
 -10   5  15        1.35        0.05      4.66 o
  -9   5  15       26.30       25.11      5.39 o
  -8   5  15        1.13        4.05      3.37 o
  -7   5  15      180.36      177.69      7.27 o
  -6   5  15       98.30       93.81      5.41 o
  -5   5  15       99.08      108.26      5.72 o
  -4   5  15        0.00        2.58      2.76 o
  -3   5  15       31.18       27.04      3.32 o
  -2   5  15        4.87        3.97      2.20 o
  -1   5  15      258.65      236.37      6.97 o
   0   5  15      101.36       97.25      4.18 o
   1   5  15      240.49      226.86     11.81 o
   2   5  15      131.94      128.69      5.59 o
   3   5  15       42.66       37.87      3.85 o
   4   5  15      240.05      245.39      7.86 o
   5   5  15        1.32        4.28      3.16 o
   6   5  15       31.07       31.38      4.18 o
   7   5  15      257.57      252.70     10.53 o
   8   5  15        9.05        8.33      4.55 o
   9   5  15        8.83        3.26      4.89 o
  -9   6  15        4.89        9.46      4.30 o
  -8   6  15       35.20       43.90      7.03 o
  -7   6  15       10.98       16.22      6.60 o
  -6   6  15       24.15       22.62      3.87 o
  -5   6  15       61.64       67.36      6.22 o
  -4   6  15       81.82       81.19      4.85 o
  -3   6  15      109.63      122.87      5.51 o
  -2   6  15       49.63       53.18      4.69 o
  -1   6  15      177.08      150.13      5.78 o
   0   6  15      196.64      179.63      7.74 o
   1   6  15      257.72      233.50      7.16 o
   2   6  15       82.06       80.80      5.52 o
   3   6  15       39.91       43.19      4.66 o
   4   6  15        0.42        9.63      3.85 o
   5   6  15      255.24      281.18     10.85 o
   6   6  15       74.87       82.17      6.36 o
   7   6  15        2.50        4.59      4.34 o
   8   6  15       50.57       49.47      6.22 o
  -8   7  15        1.65       13.52      4.18 o
  -7   7  15        7.95        9.12      3.70 o
  -6   7  15       35.71       49.46      4.83 o
  -5   7  15        3.87       11.73      3.49 o
  -4   7  15        0.27        0.98      2.92 o
  -3   7  15        8.06        9.55      3.05 o
  -2   7  15        7.39        4.53      2.79 o
  -1   7  15       74.42       90.20      4.78 o
   0   7  15       35.40       56.50      6.54 o
   1   7  15      364.82      370.87      9.19 o
   2   7  15       17.40       18.87      3.15 o
   3   7  15       46.12       45.83      4.91 o
   4   7  15        7.18        2.80      3.65 o
   5   7  15        5.47       -0.78      3.51 o
   6   7  15       17.39       20.64      4.65 o
   7   7  15        4.12        1.84      4.16 o
  -6   8  15        0.18        1.76      3.33 o
  -5   8  15       20.92       20.59      3.99 o
  -4   8  15       29.89       43.64      4.38 o
  -3   8  15        1.49        3.56      3.09 o
  -2   8  15       22.30       16.10      4.69 o
  -1   8  15        6.48       10.22      3.13 o
   0   8  15       17.72       15.44      3.21 o
   1   8  15       16.07       12.37      3.10 o
   2   8  15       29.11       37.87      3.71 o
   3   8  15       18.62       12.65      3.96 o
   4   8  15       52.97       55.79      5.27 o
   5   8  15       10.03        7.36      4.13 o
   6   8  15        0.06       -0.57      3.66 o
  -4   9  15        0.11        5.13      3.46 o
  -3   9  15       12.47        8.17      3.53 o
  -2   9  15       55.27       57.04      4.52 o
  -1   9  15        2.71       -0.72      2.97 o
   0   9  15       20.84       28.84      3.73 o
   1   9  15       18.27        8.31      3.63 o
   2   9  15       24.06       25.56      3.61 o
   3   9  15        3.98        5.74      2.98 o
 -10   0  16       43.99       52.55      7.48 o
  -8   0  16      518.34      515.99     14.67 o
  -6   0  16     1990.21     1919.76     30.92 o
  -4   0  16      354.32      364.15      8.94 o
  -2   0  16       39.24       69.96      3.76 o
   0   0  16     1335.14     1433.60     26.53 o
   2   0  16        0.02        3.58      2.36 o
   4   0  16      891.48      893.28     18.99 o
   6   0  16      219.45      211.15      8.28 o
   8   0  16       37.17       21.65     10.72 o
  10   0  16        0.45       -6.79      6.79 o
 -11   1  16        1.27       -1.28      4.61 o
 -10   1  16        2.08        7.19      3.62 o
  -9   1  16       55.87       53.05      4.54 o
  -8   1  16       26.09       28.90      3.38 o
  -7   1  16       95.77       89.76      4.10 o
  -6   1  16      577.29      574.74      9.64 o
  -5   1  16      585.22      577.28      8.91 o
  -4   1  16      292.08      265.31      5.31 o
  -3   1  16      293.65      272.76      5.19 o
  -2   1  16        5.85        6.99      1.66 o
  -1   1  16      839.20      803.37     11.84 o
   0   1  16      135.67      129.29      3.89 o
   1   1  16      274.80      274.38      5.84 o
   2   1  16     1719.90     1732.17     22.13 o
   3   1  16        6.32        4.39      1.92 o
   4   1  16      410.03      418.41      8.02 o
   5   1  16       34.47       47.15      3.32 o
   6   1  16       54.35       41.99      3.22 o
   7   1  16        4.69        8.17      3.05 o
   8   1  16      157.03      183.81      7.79 o
   9   1  16        1.93       -3.96      3.96 o
  10   1  16        5.81        0.92      4.89 o
  11   1  16        0.51       -5.67      5.67 o
 -11   2  16        1.31       -3.15      3.82 o
 -10   2  16       25.23       37.84      5.61 o
  -9   2  16        6.25       10.30      3.27 o
  -8   2  16       44.85       56.92      4.95 o
  -7   2  16        1.35        1.61      2.22 o
  -6   2  16      190.26      172.28      5.10 o
  -5   2  16       77.55       79.10      3.50 o
  -4   2  16      706.60      674.22      9.46 o
  -3   2  16        1.02       -0.56      1.49 o
  -2   2  16      206.02      181.19      4.41 o
  -1   2  16       99.82      106.82      5.22 o
   0   2  16       12.01        8.66      1.87 o
   1   2  16       30.61       28.88      2.09 o
   2   2  16       11.26        6.92      1.72 o
   3   2  16      310.02      337.14      6.31 o
   4   2  16       27.31       19.19      2.30 o
   5   2  16       76.12       81.71      3.86 o
   6   2  16      475.86      499.21     10.50 o
   7   2  16       29.73       31.36      4.24 o
   8   2  16       14.26        9.78      3.84 o
   9   2  16       19.05       22.51      4.61 o
  10   2  16        2.60       -3.89      4.96 o
 -11   3  16        7.45        9.07      5.32 o
 -10   3  16       50.05       41.53      6.00 o
  -9   3  16       45.30       52.75      5.21 o
  -8   3  16       86.27       63.15      4.62 o
  -7   3  16       21.35       23.87      3.09 o
  -6   3  16      481.00      463.15      8.42 o
  -5   3  16      377.07      353.23      7.11 o
  -4   3  16     1044.36     1025.53     13.84 o
  -3   3  16       45.49       42.92      2.73 o
  -2   3  16       51.68       53.80      2.43 o
  -1   3  16       98.41      100.12      3.20 o
   0   3  16       20.99       17.73      1.89 o
   1   3  16      181.04      165.20      4.29 o
   2   3  16      734.56      714.21     10.13 o
   3   3  16        4.99        3.11      1.87 o
   4   3  16       83.17       77.72      4.10 o
   5   3  16      270.27      260.87      8.49 o
   6   3  16      162.25      162.71      7.06 o
   7   3  16      160.76      167.11     12.66 o
   8   3  16       36.89       42.51      6.46 o
   9   3  16       16.90       21.14      4.77 o
  10   3  16       28.25       42.66      6.84 o
 -10   4  16        3.75        2.45      4.66 o
  -9   4  16       29.97       27.39      7.93 o
  -8   4  16      319.28      305.77      9.84 o
  -7   4  16        7.92        9.95      3.52 o
  -6   4  16      163.20      153.78      5.90 o
  -5   4  16      425.76      422.87      8.65 o
  -4   4  16      138.96      129.99      4.82 o
  -3   4  16      946.68      886.96     12.25 o
  -2   4  16       91.45       89.74      3.17 o
  -1   4  16      144.39      141.99      5.11 o
   0   4  16       31.47       21.33      2.31 o
   1   4  16      572.31      588.34     11.70 o
   2   4  16      156.45      139.91      5.08 o
   3   4  16      103.93      104.35      5.35 o
   4   4  16       40.39       38.16      4.00 o
   5   4  16      200.75      204.97      7.53 o
   6   4  16       12.37       13.79      3.58 o
   7   4  16       11.01       16.08      4.10 o
   8   4  16        0.02        3.36      3.73 o
   9   4  16        2.80        6.56      4.37 o
  10   4  16        6.87        5.88      5.11 o
 -10   5  16        2.47        4.66      5.38 o
  -9   5  16        9.21        8.98      3.97 o
  -8   5  16       46.11       54.81      5.11 o
  -7   5  16        1.89        1.74      3.22 o
  -6   5  16       86.10       90.74      5.54 o
  -5   5  16       31.94       30.32      3.89 o
  -4   5  16      194.25      166.51      6.55 o
  -3   5  16      274.32      260.57      7.76 o
  -2   5  16      193.60      189.61      7.98 o
  -1   5  16       35.11       48.03      4.51 o
   0   5  16      646.58      616.43     11.31 o
   1   5  16       95.91       84.76      4.68 o
   2   5  16      423.38      415.35     10.16 o
   3   5  16        0.20       -2.76      2.76 o
   4   5  16        1.50        5.54      3.32 o
   5   5  16      254.59      253.45      8.58 o
   6   5  16       77.52       70.08      6.13 o
   7   5  16       18.84       21.04      4.97 o
   8   5  16        0.55        5.95      4.75 o
   9   5  16        3.75        1.57      4.95 o
  -9   6  16        9.20        8.11      4.10 o
  -8   6  16       32.33       40.76      5.38 o
  -7   6  16      101.41      106.63      6.21 o
  -6   6  16        2.27        3.69      3.25 o
  -5   6  16       25.21       27.97      3.89 o
  -4   6  16       31.89       36.87      3.99 o
  -3   6  16        3.71        3.52      3.38 o
  -2   6  16       21.36       23.49      3.29 o
  -1   6  16       11.03        7.83      2.77 o
   0   6  16       41.65       36.63      4.30 o
   1   6  16      105.64      110.99      5.31 o
   2   6  16      181.39      203.63      8.08 o
   3   6  16      231.50      224.27      8.85 o
   4   6  16      275.68      284.96     15.77 o
   5   6  16        4.48       13.43      4.30 o
   6   6  16       43.42       41.86      5.50 o
   7   6  16       49.10       29.91      7.33 o
   8   6  16        0.10       -3.26      4.72 o
  -7   7  16        6.16        9.73      3.79 o
  -6   7  16       64.40       67.18      5.31 o
  -5   7  16       53.53       56.69      4.91 o
  -4   7  16        1.62        1.31      3.06 o
  -3   7  16       16.02       17.96      3.54 o
  -2   7  16        3.57        4.48      2.87 o
  -1   7  16       98.60      112.44      5.43 o
   0   7  16      175.97      172.58      8.74 o
   1   7  16        4.30        9.01      3.61 o
   2   7  16       16.54       22.05      3.56 o
   3   7  16        0.02       -0.98      3.35 o
   4   7  16       13.60       13.31      5.46 o
   5   7  16       32.37       34.81      6.77 o
   6   7  16        0.09        2.31      4.06 o
   7   7  16        0.36       -5.78      5.78 o
  -6   8  16       11.31       21.55      4.16 o
  -5   8  16       14.09       19.32      4.08 o
  -4   8  16        6.70        8.85      3.56 o
  -3   8  16       77.10       64.07      4.82 o
  -2   8  16        0.07        2.28      3.00 o
  -1   8  16      141.17      129.26      5.97 o
   0   8  16        3.31        4.19      3.23 o
   1   8  16       47.78       38.18      3.86 o
   2   8  16        3.42        0.47      2.78 o
   3   8  16        5.83        5.45      3.79 o
   4   8  16        0.75       -4.11      4.11 o
   5   8  16        7.02       15.14      4.18 o
  -3   9  16        4.14        7.77      3.55 o
  -2   9  16        2.13        4.27      3.21 o
  -1   9  16        6.30        5.76      3.26 o
   0   9  16        1.16       -2.81      2.81 o
   1   9  16       30.95       40.52      5.52 o
   2   9  16        0.03        0.23      2.90 o
 -11   0  17      122.44      151.77     13.17 o
  -9   0  17       29.91       38.22      6.72 o
  -7   0  17      302.17      282.72     10.27 o
  -5   0  17        0.67       -0.05      2.58 o
  -3   0  17     1348.23     1316.32     21.99 o
  -1   0  17        1.56       -2.30      2.30 o
   1   0  17       25.46       15.79      2.92 o
   3   0  17        1.17        1.46      2.83 o
   5   0  17       38.89       34.08      4.39 o
   7   0  17       31.15       22.15      4.49 o
   9   0  17        5.21       -1.59      8.44 o
 -11   1  17       17.76       21.41      6.03 o
 -10   1  17      100.44      107.90      6.07 o
  -9   1  17        0.03       -0.56      2.96 o
  -8   1  17       20.85       12.53      3.02 o
  -7   1  17        2.94        2.12      2.33 o
  -6   1  17        4.06        7.56      2.39 o
  -5   1  17        9.91        7.04      2.12 o
  -4   1  17       21.14       21.05      2.22 o
  -3   1  17     1120.50     1107.74     13.56 o
  -2   1  17      372.54      343.50      6.44 o
  -1   1  17       43.57       64.09      3.72 o
   0   1  17        0.83        0.34      1.61 o
   1   1  17      421.60      420.67      7.76 o
   2   1  17       58.12       65.85      3.64 o
   3   1  17      306.89      285.50      6.43 o
   4   1  17      356.57      337.03      7.32 o
   5   1  17      246.88      223.36      6.01 o
   6   1  17       94.49      100.14      4.66 o
   7   1  17       26.11       26.09      3.60 o
   8   1  17       14.34        9.30      3.70 o
   9   1  17       38.40       34.52      6.09 o
  10   1  17        5.63        6.91      6.76 o
 -11   2  17        1.13       -1.90      3.98 o
 -10   2  17        5.48       -2.84      3.49 o
  -9   2  17        1.87        1.46      3.47 o
  -8   2  17        1.68        4.21      2.70 o
  -7   2  17      281.95      277.85      6.59 o
  -6   2  17       25.20       25.65      2.74 o
  -5   2  17      453.15      434.99      8.01 o
  -4   2  17      347.57      329.18      6.16 o
  -3   2  17      287.45      286.99      5.55 o
  -2   2  17       19.76       16.47      2.09 o
  -1   2  17      151.37      148.92      4.35 o
   0   2  17      118.54      137.80      4.37 o
   1   2  17      119.22      120.00      3.66 o
   2   2  17       43.05       49.37      2.68 o
   3   2  17        1.09        0.21      1.70 o
   4   2  17        1.11        0.06      2.03 o
   5   2  17       87.60       81.36      4.33 o
   6   2  17        6.58        7.37      3.40 o
   7   2  17       17.15       21.39      3.93 o
   8   2  17        3.57        7.70      5.51 o
   9   2  17       61.24       55.20     10.62 o
  10   2  17        3.98       -0.61      4.79 o
 -11   3  17       21.12       25.52      5.96 o
 -10   3  17        5.83       12.53      5.01 o
  -9   3  17       11.64        0.42      3.52 o
  -8   3  17        0.10        1.02      2.70 o
  -7   3  17        4.35       11.57      2.69 o
  -6   3  17      103.66      111.39      4.71 o
  -5   3  17     1094.15     1015.07     14.19 o
  -4   3  17      411.55      426.42      7.79 o
  -3   3  17      365.44      350.87      6.74 o
  -2   3  17       57.41       56.14      2.68 o
  -1   3  17       96.30       73.64      3.27 o
   0   3  17      327.84      328.83      6.13 o
   1   3  17      400.17      390.95      9.26 o
   2   3  17       25.65       33.48      2.45 o
   3   3  17      375.28      341.73      7.00 o
   4   3  17      389.53      368.03     10.05 o
   5   3  17        5.16        9.58      3.41 o
   6   3  17      178.35      171.62      9.44 o
   7   3  17       85.65       88.75      5.98 o
   8   3  17        0.70       -3.61      3.61 o
   9   3  17      112.20      109.86      7.25 o
  10   3  17       17.67       24.86      6.45 o
 -10   4  17        1.11        0.19      7.12 o
  -9   4  17        5.61        9.39      5.68 o
  -8   4  17        9.34        7.96      3.79 o
  -7   4  17      147.39      154.54      6.97 o
  -6   4  17       14.43       12.97      4.46 o
  -5   4  17      158.80      163.85      5.42 o
  -4   4  17        8.56        9.82      2.54 o
  -3   4  17        0.46       -2.26      2.26 o
  -2   4  17      106.80       97.34      3.65 o
  -1   4  17       28.64       28.45      2.62 o
   0   4  17      356.29      358.72      7.18 o
   1   4  17        0.82        1.07      2.39 o
   2   4  17       14.65       13.89      3.21 o
   3   4  17       62.16       65.54      4.63 o
   4   4  17      217.36      210.12      7.67 o
   5   4  17       11.61       16.37      3.69 o
   6   4  17       63.72       61.21      5.20 o
   7   4  17       26.20       26.06      4.54 o
   8   4  17       34.73       25.11      5.00 o
   9   4  17        0.00        3.44      4.29 o
  -9   5  17        5.11        3.86      4.41 o
  -8   5  17       92.46       96.02      6.18 o
  -7   5  17       12.37        8.66      3.53 o
  -6   5  17       24.51       25.27      5.47 o
  -5   5  17      129.30      126.32      6.11 o
  -4   5  17       88.30       93.32      5.48 o
  -3   5  17       12.81        8.60      3.04 o
  -2   5  17       59.32       53.70      3.59 o
  -1   5  17       15.27       16.42      3.14 o
   0   5  17      110.94       98.49      4.47 o
   1   5  17        1.95        0.50      2.69 o
   2   5  17        1.45       -2.78      2.78 o
   3   5  17      116.65       91.15      6.10 o
   4   5  17      188.88      194.70      7.50 o
   5   5  17      182.46      183.73      8.66 o
   6   5  17       13.93        5.00      8.30 o
   7   5  17       26.83       23.84      5.11 o
   8   5  17        2.72        3.88      4.57 o
   9   5  17       14.86       10.74      5.42 o
  -8   6  17        0.69        2.72      3.84 o
  -7   6  17      138.59      151.39      7.32 o
  -6   6  17       10.60        5.48      3.52 o
  -5   6  17       67.57       78.92      5.30 o
  -4   6  17        0.12       -0.91      2.79 o
  -3   6  17       10.74        6.56      2.98 o
  -2   6  17        3.07        2.92      2.68 o
  -1   6  17       37.05       34.29      3.68 o
   0   6  17       13.52       24.49      4.10 o
   1   6  17       26.65       25.49      3.46 o
   2   6  17        6.92        0.45      3.44 o
   3   6  17       40.48       45.56      5.19 o
   4   6  17        0.96        8.84      4.10 o
   5   6  17        9.12       10.70      4.25 o
   6   6  17       30.20       34.09      5.31 o
   7   6  17       23.01       14.08      5.05 o
   8   6  17        9.95        7.52      5.01 o
  -7   7  17        0.95        0.55      3.77 o
  -6   7  17        0.05       -3.42      3.42 o
  -5   7  17      100.43      123.98      6.52 o
  -4   7  17        9.84       18.14      4.79 o
  -3   7  17       44.69       37.93      4.27 o
  -2   7  17       12.98       25.70      3.69 o
  -1   7  17        3.31        3.58      3.79 o
   0   7  17       75.41       92.53      5.14 o
   1   7  17        0.49       -0.89      3.68 o
   2   7  17        5.17        5.91      2.93 o
   3   7  17        4.99        9.38      3.95 o
   4   7  17       26.61       29.84      4.81 o
   5   7  17        7.94        6.18      4.13 o
   6   7  17        0.40       -1.87      5.78 o
  -5   8  17       20.40       21.92      4.45 o
  -4   8  17        2.85        1.15      3.30 o
  -3   8  17        8.75       10.95      3.57 o
  -2   8  17       13.09       10.42      3.41 o
  -1   8  17        1.02        1.65      4.21 o
   0   8  17       45.25       40.82      5.68 o
   1   8  17       41.01       44.53      4.13 o
   2   8  17       46.31       54.28      4.36 o
   3   8  17       10.55       11.13      4.32 o
   4   8  17       67.88       76.77      6.69 o
   5   8  17        0.16        4.84      3.94 o
  -2   9  17       21.38       24.92      4.00 o
  -1   9  17        0.00        1.98      3.29 o
   0   9  17        7.41       10.85      3.45 o
   1   9  17        3.53        4.94      3.25 o
 -10   0  18       42.62       49.35      7.67 o
  -8   0  18        6.26        0.45      3.93 o
  -6   0  18     1458.99     1425.87     24.82 o
  -4   0  18      277.50      284.42      8.33 o
  -2   0  18      175.57      151.74      7.60 o
   0   0  18      412.44      381.91     10.43 o
   2   0  18      250.11      238.13      8.30 o
   4   0  18        0.04       -2.84      2.84 o
   6   0  18        8.10        7.29      3.55 o
   8   0  18       54.45       54.79      8.95 o
  10   0  18        3.02       23.22     10.09 o
 -11   1  18        4.00        6.05      5.19 o
 -10   1  18        0.05        6.56      3.58 o
  -9   1  18        0.29        2.10      3.10 o
  -8   1  18       61.55       66.89      4.39 o
  -7   1  18      324.03      318.30      7.22 o
  -6   1  18      515.67      498.89      9.10 o
  -5   1  18      210.44      218.96      5.34 o
  -4   1  18       92.34      102.91      3.70 o
  -3   1  18       60.50       70.82      2.90 o
  -2   1  18       29.30       29.08      2.42 o
  -1   1  18        0.64        2.06      1.68 o
   0   1  18       91.80       97.32      3.73 o
   1   1  18       70.47       80.30      3.82 o
   2   1  18      162.86      168.49      6.27 o
   3   1  18       64.05       59.55      3.48 o
   4   1  18        3.14        1.51      2.21 o
   5   1  18       81.48       76.66      3.92 o
   6   1  18        0.26       -2.52      2.52 o
   7   1  18       18.35       20.67      3.60 o
   8   1  18        0.41       -1.75      4.01 o
   9   1  18       14.68        9.29      7.32 o
  10   1  18        0.62       -2.28      6.52 o
 -11   2  18        0.06        4.56      4.86 o
 -10   2  18       17.93       15.78      4.54 o
  -9   2  18       66.05       63.71      5.57 o
  -8   2  18        4.46        2.46      2.62 o
  -7   2  18        1.35        1.26      2.18 o
  -6   2  18       17.52       21.79      2.73 o
  -5   2  18      306.36      292.62      6.59 o
  -4   2  18      836.70      805.37     11.08 o
  -3   2  18       78.03       84.34      3.12 o
  -2   2  18        1.00       -1.24      1.65 o
  -1   2  18      108.89      112.15      4.01 o
   0   2  18        0.34        1.38      1.66 o
   1   2  18       40.17       35.12      2.65 o
   2   2  18      369.77      368.24      6.84 o
   3   2  18       85.67       98.63      4.08 o
   4   2  18      280.19      269.77      6.51 o
   5   2  18       29.69       36.87      3.84 o
   6   2  18        0.02        0.43      3.21 o
   7   2  18       40.26       51.24      5.14 o
   8   2  18        1.08        3.12      3.53 o
   9   2  18        6.07        1.84      4.99 o
  10   2  18       13.51        8.73      5.89 o
 -10   3  18        5.89       10.17      8.56 o
  -9   3  18       29.70       33.84      6.00 o
  -8   3  18       65.75       71.41      4.95 o
  -7   3  18       22.47       15.82      3.01 o
  -6   3  18        2.32        0.56      2.30 o
  -5   3  18       61.35       65.05      3.57 o
  -4   3  18        0.24        0.55      2.20 o
  -3   3  18        0.05        1.17      2.04 o
  -2   3  18      464.24      410.39      6.98 o
  -1   3  18       14.59       19.16      2.18 o
   0   3  18      366.94      359.73      6.68 o
   1   3  18       19.51       21.24      2.94 o
   2   3  18        3.00        0.67      1.94 o
   3   3  18      148.17      149.81      5.52 o
   4   3  18       62.94       67.59      5.04 o
   5   3  18       15.29       17.74      3.76 o
   6   3  18       40.13       38.41      4.77 o
   7   3  18        3.33        3.23      4.51 o
   8   3  18        0.14       -1.81      3.56 o
   9   3  18        1.66        2.04      4.38 o
  10   3  18       27.92       27.49      6.70 o
 -10   4  18        2.05        2.76      4.80 o
  -9   4  18        0.37       -3.19      3.42 o
  -8   4  18       18.06       26.71      4.33 o
  -7   4  18       10.70       12.42      3.67 o
  -6   4  18       10.64        1.90      3.05 o
  -5   4  18       78.80       85.17      4.68 o
  -4   4  18      462.65      421.78     10.08 o
  -3   4  18       88.84       73.51      3.81 o
  -2   4  18        1.77        1.78      2.24 o
  -1   4  18      568.40      545.70     10.79 o
   0   4  18       46.11       32.70      3.64 o
   1   4  18        9.20        8.56      2.92 o
   2   4  18      153.40      134.48      6.06 o
   3   4  18       11.33        2.95      3.10 o
   4   4  18       50.49       44.77      4.49 o
   5   4  18      102.97       94.92      5.81 o
   6   4  18       11.14        8.28      3.68 o
   7   4  18       31.97       35.52      4.89 o
   8   4  18       21.99       21.17      4.80 o
   9   4  18        1.48       -1.26      4.73 o
  -9   5  18        4.07        9.39      4.22 o
  -8   5  18      103.41       97.37      6.46 o
  -7   5  18       10.54        4.50      3.49 o
  -6   5  18       14.00       13.80      6.39 o
  -5   5  18      304.59      292.41     11.00 o
  -4   5  18        9.47       12.31      3.54 o
  -3   5  18       38.59       39.11      4.05 o
  -2   5  18      484.32      490.23     10.03 o
  -1   5  18        9.37        4.21      2.78 o
   0   5  18       15.34       16.83      3.19 o
   1   5  18       54.35       43.52      4.57 o
   2   5  18        0.82       -1.84      3.43 o
   3   5  18        0.60       -3.23      3.23 o
   4   5  18       69.36       72.99      5.99 o
   5   5  18        2.11        5.15      3.92 o
   6   5  18        9.36        9.88      5.46 o
   7   5  18        0.19        2.97      4.48 o
   8   5  18        6.71        7.23      4.79 o
  -8   6  18        9.37       17.53      7.89 o
  -7   6  18       23.57       16.12      4.12 o
  -6   6  18       32.57       34.64      4.65 o
  -5   6  18       80.13       99.97      5.86 o
  -4   6  18       45.76       43.33      6.53 o
  -3   6  18       69.80       68.58      4.87 o
  -2   6  18        5.02        7.18      3.08 o
  -1   6  18        9.25       10.04      3.13 o
   0   6  18       94.49       94.81     10.83 o
   1   6  18        0.03       -2.30      2.62 o
   2   6  18       94.60       97.93      6.48 o
   3   6  18       23.18       27.20      4.60 o
   4   6  18        5.79        3.91      3.83 o
   5   6  18        3.27        8.53      4.07 o
   6   6  18        5.21       13.04      4.57 o
   7   6  18        4.32        3.08      4.86 o
  -7   7  18       35.51       48.62      5.98 o
  -6   7  18        2.96        5.45      4.19 o
  -5   7  18       56.03       41.64      5.67 o
  -4   7  18        1.27       -1.72      4.12 o
  -3   7  18       39.39       44.46      4.44 o
  -2   7  18      127.33      140.93      6.37 o
  -1   7  18       26.70       37.27      4.02 o
   0   7  18       48.99       49.48      4.27 o
   1   7  18       22.57       23.67      4.34 o
   2   7  18        3.86        4.11      3.01 o
   3   7  18       14.76       12.72      4.21 o
   4   7  18       60.24       70.40      6.07 o
   5   7  18        3.56        3.36      4.15 o
   6   7  18       13.21       10.09      4.52 o
  -5   8  18       17.59       30.99      4.60 o
  -4   8  18        1.18        2.27      3.66 o
  -3   8  18       95.06      105.47      5.95 o
  -2   8  18        0.18        3.25      3.28 o
  -1   8  18        8.11        8.32      3.41 o
   0   8  18       48.13       54.97      5.21 o
   1   8  18       12.98       18.11      3.69 o
   2   8  18        1.45        0.97      5.01 o
   3   8  18      111.74      119.34      7.29 o
   4   8  18        3.02       11.25      4.36 o
 -11   0  19      165.20      185.10     13.13 o
  -9   0  19       33.78       30.26      5.70 o
  -7   0  19      369.76      374.31     12.39 o
  -5   0  19      572.79      540.83     12.62 o
  -3   0  19     2696.42     2526.32     38.65 o
  -1   0  19       16.60       13.49      3.37 o
   1   0  19       37.86       45.03      4.19 o
   3   0  19      414.57      374.06     11.76 o
   5   0  19       53.08       52.58      5.02 o
   7   0  19       57.92       53.94      7.37 o
   9   0  19       24.73       36.10     12.25 o
 -11   1  19       12.42       23.40      6.37 o
 -10   1  19       59.82       64.50      7.23 o
  -9   1  19       16.59       16.81      3.73 o
  -8   1  19        2.56        5.47      2.84 o
  -7   1  19       82.88       90.84      4.52 o
  -6   1  19       61.51       63.95      3.53 o
  -5   1  19      690.33      684.06     10.31 o
  -4   1  19     1422.60     1342.35     16.38 o
  -3   1  19      273.57      252.37      5.22 o
  -2   1  19        3.52        3.55      1.92 o
  -1   1  19      210.01      211.10      5.55 o
   0   1  19       49.90       54.02      3.07 o
   1   1  19      381.20      387.18      7.74 o
   2   1  19      139.64      139.81      4.73 o
   3   1  19     1224.21     1098.22     16.03 o
   4   1  19       77.69       76.01      4.69 o
   5   1  19        5.36       10.33      2.59 o
   6   1  19       47.59       39.54      4.00 o
   7   1  19       57.68       65.54      5.45 o
   8   1  19        6.71        4.05      4.48 o
   9   1  19        6.26        0.08      5.02 o
  10   1  19        1.15        5.66      7.20 o
 -10   2  19        4.06       -0.08      4.02 o
  -9   2  19        0.21       -1.77      3.93 o
  -8   2  19        9.02        9.29      3.01 o
  -7   2  19       68.58       56.94      4.47 o
  -6   2  19        1.21       -0.50      2.10 o
  -5   2  19        4.11        2.53      2.27 o
  -4   2  19       18.23       12.00      2.27 o
  -3   2  19       21.55       14.69      2.13 o
  -2   2  19       37.21       35.71      3.01 o
  -1   2  19       41.99       36.58      2.83 o
   0   2  19      306.43      290.59      6.48 o
   1   2  19        7.03        6.10      2.35 o
   2   2  19       22.74       23.14      2.63 o
   3   2  19      106.94      108.33      4.29 o
   4   2  19       48.00       52.21      4.24 o
   5   2  19      216.11      191.62      6.52 o
   6   2  19       10.77        9.37      3.64 o
   7   2  19        4.88        9.04      3.76 o
   8   2  19        6.08       -3.84      4.83 o
   9   2  19       33.49       23.98      6.08 o
  10   2  19        7.89        3.17      5.85 o
 -10   3  19       23.55       26.64      6.19 o
  -9   3  19       40.76       44.65      7.35 o
  -8   3  19        5.20        9.02      6.77 o
  -7   3  19       85.59       88.22      6.97 o
  -6   3  19        2.43       -2.03      2.31 o
  -5   3  19       27.59       27.36      2.90 o
  -4   3  19      336.68      289.25      6.83 o
  -3   3  19      938.89      896.47     12.01 o
  -2   3  19      522.23      452.09      7.65 o
  -1   3  19     2224.13     2137.05     25.26 o
   0   3  19      576.71      574.45      9.97 o
   1   3  19     1041.25      991.67     14.62 o
   2   3  19       28.48       36.63      3.38 o
   3   3  19      188.07      191.54      7.41 o
   4   3  19       88.43       99.78      5.83 o
   5   3  19       40.85       37.14      4.93 o
   6   3  19      131.35      120.36      6.70 o
   7   3  19      169.60      203.66      8.74 o
   8   3  19       42.51       50.36      5.72 o
   9   3  19        5.88        6.51      5.63 o
  -9   4  19       32.19       36.33      5.14 o
  -8   4  19       28.36       18.11      4.19 o
  -7   4  19       21.26       18.37      4.05 o
  -6   4  19       58.04       48.14      5.92 o
  -5   4  19      365.75      328.77      9.70 o
  -4   4  19        7.06        5.91      2.80 o
  -3   4  19        3.25        1.50      3.46 o
  -2   4  19       44.66       41.50      3.36 o
  -1   4  19      106.57       90.11      4.56 o
   0   4  19       31.62       30.79      3.71 o
   1   4  19       84.44       75.43      4.88 o
   2   4  19      361.76      357.88      9.82 o
   3   4  19      105.44      100.74      5.69 o
   4   4  19      349.68      364.83     10.53 o
   5   4  19        7.43        6.30      5.75 o
   6   4  19        0.94        2.79      3.51 o
   7   4  19        3.43       -2.11      3.80 o
   8   4  19       15.44       14.30      4.77 o
   9   4  19        0.66       -4.20      8.41 o
  -9   5  19        8.69       10.64      5.41 o
  -8   5  19        2.08        1.56      3.68 o
  -7   5  19       24.33       35.66      4.66 o
  -6   5  19       82.26       74.48      5.60 o
  -5   5  19      104.98      116.21      6.96 o
  -4   5  19        6.04        4.79      3.57 o
  -3   5  19        0.04        2.27      2.97 o
  -2   5  19       28.53       19.47      3.48 o
  -1   5  19        0.98        2.11      3.19 o
   0   5  19       91.58       80.97      4.89 o
   1   5  19       36.49       29.95      4.50 o
   2   5  19        1.62        0.37      3.21 o
   3   5  19       42.17       39.51      5.63 o
   4   5  19        7.93       12.83      4.40 o
   5   5  19        4.72        9.05      4.12 o
   6   5  19        9.09        8.15      4.27 o
   7   5  19        0.59        1.87      4.49 o
   8   5  19       33.25       23.95      7.63 o
  -8   6  19        8.26       17.59      4.59 o
  -7   6  19       50.64       54.68      5.39 o
  -6   6  19        2.38       -1.47      4.85 o
  -5   6  19        5.19        7.24      3.61 o
  -4   6  19       42.37       48.36      5.15 o
  -3   6  19       26.03       27.10      3.92 o
  -2   6  19       70.69       62.25      4.68 o
  -1   6  19        0.06        0.69      2.68 o
   0   6  19        0.51        3.19      3.21 o
   1   6  19        4.80        5.26      2.87 o
   2   6  19       22.15       15.44      4.17 o
   3   6  19       13.04       10.90      4.36 o
   4   6  19       19.76       27.36      4.73 o
   5   6  19        2.14        4.81      4.03 o
   6   6  19        5.32        6.79      4.61 o
   7   6  19       29.07       24.05      5.77 o
  -6   7  19       81.85       86.69      9.45 o
  -5   7  19        1.47        6.76      3.91 o
  -4   7  19       79.84      102.00      9.74 o
  -3   7  19       32.66       37.69      6.87 o
  -2   7  19       28.32       23.28      4.05 o
  -1   7  19        4.10        2.56      3.10 o
   0   7  19        8.18       11.36      3.35 o
   1   7  19      118.14      132.51      7.44 o
   2   7  19       15.23       12.81      3.61 o
   3   7  19        1.24        4.20      4.14 o
   4   7  19       12.56        8.31      4.33 o
   5   7  19       12.52        4.27      4.93 o
  -4   8  19        5.12       -0.69      3.61 o
  -3   8  19        0.31        8.93      3.84 o
  -2   8  19        0.61       -0.95      3.23 o
  -1   8  19       15.50       27.70      4.10 o
   0   8  19       42.86       48.63      4.65 o
   1   8  19       27.42       25.83      5.66 o
   2   8  19       10.20        4.49      4.17 o
   3   8  19       14.93       23.44      3.95 o
 -10   0  20       19.76       14.51      6.53 o
  -8   0  20     1025.82     1052.37     36.47 o
  -6   0  20      162.60      148.05      6.87 o
  -4   0  20      818.23      724.21     15.05 o
  -2   0  20       13.20       10.91      3.00 o
   0   0  20      959.06      910.39     19.72 o
   2   0  20       18.49       20.60      3.81 o
   4   0  20       37.47       48.04      4.90 o
   6   0  20        3.54        0.43      4.92 o
   8   0  20        0.02       -0.57      8.18 o
  10   0  20        0.18       -0.95     10.03 o
 -10   1  20       17.29       24.33      4.92 o
  -9   1  20        3.45        2.87      3.24 o
  -8   1  20        3.12       -2.91      2.91 o
  -7   1  20      126.02      133.48      5.11 o
  -6   1  20       29.95       33.30      3.06 o
  -5   1  20       88.14       76.13      3.66 o
  -4   1  20       49.95       54.44      3.23 o
  -3   1  20       81.72      100.92      3.60 o
  -2   1  20        4.36        4.95      2.05 o
  -1   1  20       24.45       27.41      2.69 o
   0   1  20      383.25      378.81      7.80 o
   1   1  20       63.96       64.25      3.51 o
   2   1  20      316.34      302.98      7.03 o
   3   1  20       30.86       35.43      3.70 o
   4   1  20       18.36       19.69      2.81 o
   5   1  20      277.51      267.93     12.16 o
   6   1  20        4.00       10.79      3.19 o
   7   1  20       27.28       20.59      8.02 o
   8   1  20       33.89       30.71      5.98 o
   9   1  20        0.04       -1.22      5.13 o
 -10   2  20        0.02       -3.95      3.95 o
  -9   2  20       23.91       24.91      4.70 o
  -8   2  20       55.20       69.82      4.66 o
  -7   2  20       13.81       13.94      3.05 o
  -6   2  20       78.51       91.41      4.27 o
  -5   2  20       13.90       15.54      3.30 o
  -4   2  20       34.40       34.31      2.84 o
  -3   2  20       98.98       87.03      3.36 o
  -2   2  20      615.86      578.44      9.52 o
  -1   2  20      202.59      188.26      5.44 o
   0   2  20       10.56       14.19      2.46 o
   1   2  20      274.12      250.17      6.25 o
   2   2  20      120.25       93.69      4.11 o
   3   2  20       45.22       43.44      3.21 o
   4   2  20       48.30       46.99      3.93 o
   5   2  20        3.38        3.32      3.29 o
   6   2  20        0.30       -2.37      3.16 o
   7   2  20       30.58       27.06      4.68 o
   8   2  20       10.55       14.11      5.58 o
   9   2  20        0.71       -4.78      4.78 o
 -10   3  20        0.10        0.09      4.93 o
  -9   3  20       16.24       13.64      5.13 o
  -8   3  20        0.07       -2.43      3.43 o
  -7   3  20        4.11        4.32      3.42 o
  -6   3  20        5.76        6.21      2.59 o
  -5   3  20       63.45       64.76      4.06 o
  -4   3  20       12.22       10.40      3.57 o
  -3   3  20      146.99      149.67      4.52 o
  -2   3  20      401.75      374.57      7.25 o
  -1   3  20      161.85      189.58      6.94 o
   0   3  20      487.33      489.48      9.13 o
   1   3  20       85.67       84.96      4.49 o
   2   3  20      552.54      561.61     11.61 o
   3   3  20      107.09      110.35      7.53 o
   4   3  20      290.80      312.96      9.74 o
   5   3  20       76.70       65.17      5.82 o
   6   3  20       24.19       22.54      4.44 o
   7   3  20       33.44       41.97      5.30 o
   8   3  20       19.92       13.08      4.86 o
   9   3  20        1.90       -0.24      5.36 o
  -9   4  20        0.93        4.71      4.00 o
  -8   4  20        5.86        5.52      4.62 o
  -7   4  20        0.01        3.17      3.57 o
  -6   4  20      150.54      165.86      7.37 o
  -5   4  20       82.09       79.17      5.54 o
  -4   4  20      107.67       98.33      5.10 o
  -3   4  20      301.16      276.34      7.61 o
  -2   4  20       87.04       75.32      4.06 o
  -1   4  20      292.40      270.41      7.59 o
   0   4  20        1.91        3.93      3.37 o
   1   4  20       79.13       82.41      5.19 o
   2   4  20      167.68      158.44      6.74 o
   3   4  20        6.55        6.11      4.41 o
   4   4  20        5.24        7.27      3.63 o
   5   4  20        0.26       -3.14      3.14 o
   6   4  20       23.77       32.77      4.89 o
   7   4  20        3.45        1.62      4.01 o
   8   4  20       17.87       17.96      5.54 o
  -8   5  20        0.11       -0.14      3.60 o
  -7   5  20        1.82       -3.31      3.31 o
  -6   5  20       24.74       19.60      4.15 o
  -5   5  20       50.03       45.51      4.79 o
  -4   5  20      101.81      105.55      5.95 o
  -3   5  20       52.47       56.34      4.78 o
  -2   5  20       23.51       34.94      4.04 o
  -1   5  20        4.51       -0.80      2.66 o
   0   5  20        3.36        3.04      2.82 o
   1   5  20      177.82      170.31     10.85 o
   2   5  20       18.13       12.76      3.93 o
   3   5  20       22.83       18.93      4.53 o
   4   5  20       50.68       55.49      5.83 o
   5   5  20        0.68        0.32      3.93 o
   6   5  20       15.70       15.56      4.90 o
   7   5  20        0.01        8.10      4.80 o
   8   5  20       27.38       14.97      5.68 o
  -7   6  20        6.34       18.45      4.51 o
  -6   6  20       29.93       49.51      5.37 o
  -5   6  20      111.04      125.55      7.54 o
  -4   6  20        0.37        3.93      3.37 o
  -3   6  20       10.87       10.82      3.49 o
  -2   6  20        7.71        9.84      3.31 o
  -1   6  20        3.41        6.09      3.07 o
   0   6  20       58.51       57.36      5.45 o
   1   6  20       34.73       38.57      4.20 o
   2   6  20       45.60       34.89      4.85 o
   3   6  20        1.44       -3.57      3.57 o
   4   6  20       45.45       39.94      5.43 o
   5   6  20       12.88       10.02      4.58 o
   6   6  20        6.75       -2.93      6.70 o
  -6   7  20        0.61        0.81      4.87 o
  -5   7  20       13.83       20.13      5.24 o
  -4   7  20       21.25       26.42      4.56 o
  -3   7  20      126.93      156.95      7.26 o
  -2   7  20       14.60       18.05      3.90 o
  -1   7  20        7.17        4.32      3.35 o
   0   7  20       24.88       22.44      3.96 o
   1   7  20       35.92       34.54      5.20 o
   2   7  20       32.62       26.71      4.11 o
   3   7  20       59.84       60.72      6.13 o
   4   7  20      109.96      126.02      7.97 o
   5   7  20        1.81        1.82      4.91 o
  -3   8  20       20.18       30.61      4.67 o
  -2   8  20       10.51        8.56      3.68 o
  -1   8  20       25.80       23.49      4.22 o
   0   8  20       11.09        6.64      3.53 o
   1   8  20       10.02        7.29      3.53 o
   2   8  20        1.47        0.57      3.93 o
  -9   0  21       10.77        8.14     12.47 o
  -7   0  21       44.59       44.82      5.00 o
  -5   0  21     1699.40     1604.08     27.52 o
  -3   0  21      438.07      460.70     10.26 o
  -1   0  21      846.51      778.36     17.99 o
   1   0  21        1.42       -2.49      2.82 o
   3   0  21      719.25      710.62     17.11 o
   5   0  21       49.28       59.56      6.41 o
   7   0  21        0.34        8.36      5.74 o
   9   0  21        8.23        8.18      9.33 o
 -10   1  21        1.20        3.17      5.13 o
  -9   1  21       32.74       43.04      5.12 o
  -8   1  21       37.66       33.35      4.24 o
  -7   1  21      107.40      110.70      4.93 o
  -6   1  21       34.16       30.02      3.07 o
  -5   1  21      398.03      354.06      7.10 o
  -4   1  21        0.27       -2.03      2.03 o
  -3   1  21       18.79       14.85      2.39 o
  -2   1  21      586.18      596.14     10.13 o
  -1   1  21       40.32       39.08      3.26 o
   0   1  21       19.00       28.06      2.95 o
   1   1  21      177.11      175.95      5.41 o
   2   1  21       99.44       95.30      4.28 o
   3   1  21       72.34       68.70      3.92 o
   4   1  21        5.67        6.38      2.88 o
   5   1  21      141.67      149.57      6.19 o
   6   1  21       48.61       48.87      5.07 o
   7   1  21        7.18       21.83      5.37 o
   8   1  21       14.55       13.05      5.44 o
   9   1  21        0.13        0.66      6.84 o
 -10   2  21        0.67        0.79      4.76 o
  -9   2  21       26.42       36.31      5.27 o
  -8   2  21       25.43       33.39      3.89 o
  -7   2  21       16.94       14.75      3.18 o
  -6   2  21       24.35       22.61      3.02 o
  -5   2  21      133.19      132.83      4.52 o
  -4   2  21      145.67      133.18      4.42 o
  -3   2  21       26.63       22.45      2.49 o
  -2   2  21       36.55       43.27      2.90 o
  -1   2  21       68.49       79.82      3.98 o
   0   2  21      370.63      354.91      7.70 o
   1   2  21      661.90      617.55     10.81 o
   2   2  21       26.22       31.84      3.12 o
   3   2  21      196.18      185.33      6.43 o
   4   2  21        0.02       -2.59      2.59 o
   5   2  21        0.12       -1.11      3.26 o
   6   2  21        7.81        8.86      3.88 o
   7   2  21       55.96       63.75      5.99 o
   8   2  21        0.42       -4.63      4.63 o
   9   2  21       13.05       17.31      6.12 o
  -9   3  21       82.97      104.89      7.25 o
  -8   3  21        0.34        0.89      3.66 o
  -7   3  21       64.35       57.54      5.37 o
  -6   3  21        7.81        5.79      3.45 o
  -5   3  21       48.87       57.45      3.97 o
  -4   3  21       10.88        7.61      2.51 o
  -3   3  21      224.73      234.62      5.56 o
  -2   3  21       39.20       42.32      2.82 o
  -1   3  21      198.49      156.17      4.95 o
   0   3  21       87.17       87.77      4.58 o
   1   3  21      173.26      168.71      6.14 o
   2   3  21       21.92       18.97      3.90 o
   3   3  21      200.60      209.94      8.02 o
   4   3  21        5.29        5.15      3.40 o
   5   3  21       59.01       61.56      5.38 o
   6   3  21        7.51        9.43      4.19 o
   7   3  21       22.27       39.35      7.91 o
   8   3  21        0.15        7.05      4.48 o
   9   3  21       14.29        6.38      5.76 o
  -9   4  21       21.93       19.89      4.93 o
  -8   4  21       22.36       18.65      4.53 o
  -7   4  21       34.63       31.30      4.61 o
  -6   4  21        0.97       -1.00      3.36 o
  -5   4  21      101.40      103.35      6.22 o
  -4   4  21        1.03       -2.25      2.73 o
  -3   4  21      247.77      213.66      7.00 o
  -2   4  21      121.58      126.09      6.23 o
  -1   4  21      126.29      126.48      5.57 o
   0   4  21      215.12      191.19      7.40 o
   1   4  21      141.48      143.82      6.58 o
   2   4  21      266.51      270.45      8.94 o
   3   4  21        0.07       -3.16      3.16 o
   4   4  21       22.06       22.21      4.08 o
   5   4  21       10.25       11.12      3.93 o
   6   4  21        8.26        6.91      4.20 o
   7   4  21       73.74       69.29      6.45 o
   8   4  21       30.01       16.01      5.61 o
  -8   5  21        1.49       -1.78      3.59 o
  -7   5  21       23.26       24.78      4.62 o
  -6   5  21        9.45        5.59      3.68 o
  -5   5  21       11.48        8.45      3.66 o
  -4   5  21        1.17        2.79      3.26 o
  -3   5  21        0.60       -1.12      3.08 o
  -2   5  21      362.89      352.60     10.10 o
  -1   5  21        0.83        0.33      3.01 o
   0   5  21      111.82      105.53      5.83 o
   1   5  21       35.97       36.39      6.09 o
   2   5  21        2.38        1.12      4.27 o
   3   5  21       61.59       72.93      6.30 o
   4   5  21       17.55       20.63      5.52 o
   5   5  21        6.17        7.37      5.20 o
   6   5  21       68.32       70.00      6.88 o
   7   5  21        5.57        1.62      4.89 o
  -7   6  21       14.51       21.86      4.62 o
  -6   6  21      185.55      204.67      8.75 o
  -5   6  21       72.74       57.80      8.40 o
  -4   6  21       84.67       92.76      6.17 o
  -3   6  21        3.47        3.96      3.31 o
  -2   6  21        6.36        8.49      3.39 o
  -1   6  21       65.10       60.86      5.55 o
   0   6  21       12.45        8.89      3.87 o
   1   6  21        6.41        3.32      2.95 o
   2   6  21        2.64        1.33      3.68 o
   3   6  21       17.03        7.41      4.22 o
   4   6  21       14.31       16.32      4.70 o
   5   6  21        1.49       -2.30      4.12 o
   6   6  21       10.84       14.78      5.39 o
  -5   7  21        0.15        4.65      3.88 o
  -4   7  21        7.40       10.29      4.06 o
  -3   7  21        5.80       12.93      4.03 o
  -2   7  21        7.72        2.25      3.55 o
  -1   7  21       29.80       38.13      4.57 o
   0   7  21       70.18       83.20      5.65 o
   1   7  21       41.48       53.70      7.78 o
   2   7  21       10.89        9.78      3.66 o
   3   7  21       14.51       13.78      4.93 o
   4   7  21        0.77        5.04      4.27 o
  -2   8  21        4.58        3.39      3.70 o
  -1   8  21       11.14       13.30      3.80 o
   0   8  21       45.89       58.76      5.19 o
   1   8  21        4.68        3.28      3.74 o
 -10   0  22       52.35       58.54     16.88 o
  -8   0  22        0.61        2.56      4.30 o
  -6   0  22      171.21      168.50      7.58 o
  -4   0  22        5.60        2.14      3.34 o
  -2   0  22     2621.72     2513.81     39.55 o
   0   0  22     1731.27     1667.24     32.16 o
   2   0  22       88.69       90.52      6.11 o
   4   0  22        1.48       -5.60      6.63 o
   6   0  22      169.05      167.25     10.84 o
   8   0  22      106.58      118.46     16.24 o
 -10   1  22        7.10        0.61      5.97 o
  -9   1  22       10.11       16.33      4.03 o
  -8   1  22       29.51       33.21      4.00 o
  -7   1  22        2.55       -1.14      2.44 o
  -6   1  22      279.35      272.83      6.58 o
  -5   1  22      122.65      100.34      4.19 o
  -4   1  22        2.09        0.56      2.12 o
  -3   1  22        5.12        0.91      2.08 o
  -2   1  22      689.28      704.78     10.66 o
  -1   1  22     1230.43     1180.38     19.03 o
   0   1  22      302.64      299.13      7.24 o
   1   1  22      146.82      144.87      5.19 o
   2   1  22      270.79      258.19      6.74 o
   3   1  22       44.44       46.78      3.54 o
   4   1  22       73.75       78.03      4.79 o
   5   1  22        6.50        6.68      3.42 o
   6   1  22      265.13      296.78      9.95 o
   7   1  22       37.70       51.30      6.79 o
   8   1  22       29.21       25.92      6.33 o
   9   1  22        8.86        1.08      7.02 o
  -9   2  22       46.51       36.84      7.65 o
  -8   2  22       16.22       14.04      4.77 o
  -7   2  22        6.45        7.25      2.98 o
  -6   2  22        0.01        0.06      2.60 o
  -5   2  22        3.60        2.70      2.28 o
  -4   2  22       72.51       70.14      4.97 o
  -3   2  22        0.03        0.93      2.02 o
  -2   2  22      318.81      302.12      6.44 o
  -1   2  22       87.86       90.44      4.29 o
   0   2  22       72.13       76.01      4.03 o
   1   2  22       14.72       16.26      2.75 o
   2   2  22        5.63        5.07      2.87 o
   3   2  22       14.98       11.11      3.08 o
   4   2  22       24.28       22.30      4.06 o
   5   2  22        2.74        0.67      3.37 o
   6   2  22        9.07       13.78      4.38 o
   7   2  22       23.28       36.00      8.78 o
   8   2  22       14.47       12.32      5.48 o
   9   2  22        0.50        0.82      5.44 o
  -9   3  22        2.14        8.78      4.60 o
  -8   3  22       96.40       98.56      6.76 o
  -7   3  22        0.19        4.32      3.62 o
  -6   3  22       49.48       58.32      4.64 o
  -5   3  22        6.26        8.55      3.10 o
  -4   3  22        4.15        7.39      3.41 o
  -3   3  22       30.78       36.71      3.18 o
  -2   3  22       67.39       63.07      3.43 o
  -1   3  22      367.11      353.52      8.04 o
   0   3  22       34.70       37.19      3.69 o
   1   3  22        3.19        3.69      3.10 o
   2   3  22       22.84       12.86      3.57 o
   3   3  22        3.14       -2.09      2.96 o
   4   3  22       60.21       71.62      5.51 o
   5   3  22       43.11       37.47      4.93 o
   6   3  22       59.59       63.19      5.89 o
   7   3  22       18.20       21.18      4.95 o
   8   3  22        1.70       -2.38      6.86 o
  -8   4  22       26.85       38.23      6.67 o
  -7   4  22       30.39       39.22      5.03 o
  -6   4  22        3.68       -1.45      3.54 o
  -5   4  22       16.08       18.85      4.12 o
  -4   4  22       24.50       29.20      3.79 o
  -3   4  22        2.24       -0.51      2.80 o
  -2   4  22       24.57       14.23      3.54 o
  -1   4  22        9.29        9.68      3.38 o
   0   4  22      294.38      276.67     10.21 o
   1   4  22      187.63      198.36      7.71 o
   2   4  22        1.76        2.85      3.18 o
   3   4  22       59.30       71.80      5.38 o
   4   4  22        0.87        2.73      3.49 o
   5   4  22        3.14        2.65      3.62 o
   6   4  22       31.68       35.66      7.20 o
   7   4  22       15.01       20.51      5.66 o
  -8   5  22       18.91       24.32      4.90 o
  -7   5  22        8.69        4.24      4.02 o
  -6   5  22        6.28        6.84      4.04 o
  -5   5  22       20.64       21.58      4.29 o
  -4   5  22        9.06        2.39      3.25 o
  -3   5  22        7.29       -0.12      3.20 o
  -2   5  22       81.72       77.75      5.47 o
  -1   5  22       13.57       19.06      3.81 o
   0   5  22       15.70        8.29      4.29 o
   1   5  22       74.36       75.09      6.29 o
   2   5  22        1.52       -1.93      3.53 o
   3   5  22       39.22       30.87      5.28 o
   4   5  22        0.13       -3.99      3.99 o
   5   5  22       33.35       26.31      5.47 o
   6   5  22        0.30       -1.26      4.30 o
   7   5  22        3.24        5.85      5.26 o
  -6   6  22       55.53       51.06      5.76 o
  -5   6  22       19.13       10.80      4.94 o
  -4   6  22       27.96       42.08      4.99 o
  -3   6  22       31.71       42.68      4.78 o
  -2   6  22        0.38        2.74      3.33 o
  -1   6  22       23.73       30.62      4.30 o
   0   6  22        6.61        9.12      4.11 o
   1   6  22        0.22       -2.00      2.92 o
   2   6  22       22.76       19.60      8.02 o
   3   6  22        4.91        8.49      4.41 o
   4   6  22        7.09        3.72      5.63 o
   5   6  22        0.33       -2.33      4.34 o
  -4   7  22        6.72        6.88      3.96 o
  -3   7  22        0.65        1.41      3.78 o
  -2   7  22        1.64        3.35      7.06 o
  -1   7  22       68.11       78.38      5.73 o
   0   7  22        2.37        1.44      3.51 o
   1   7  22        1.51        2.53      4.12 o
   2   7  22       31.81       35.57      4.61 o
   3   7  22       34.04       32.67      6.54 o
  -9   0  23       71.52       55.44      8.54 o
  -7   0  23       13.09       19.28      4.31 o
  -5   0  23        0.57       -2.27      3.35 o
  -3   0  23      344.27      355.44     10.23 o
  -1   0  23        1.24        2.31      3.66 o
   1   0  23      852.08      826.17     19.35 o
   3   0  23       80.58       92.08      6.47 o
   5   0  23      111.89      106.88      9.33 o
   7   0  23       12.73       18.91     10.85 o
  -9   1  23        1.98        9.31      3.93 o
  -8   1  23        0.43        2.37      3.09 o
  -7   1  23        0.19       -0.11      2.65 o
  -6   1  23       14.53       18.76      2.96 o
  -5   1  23       85.85       79.52      4.00 o
  -4   1  23      163.05      173.15      5.23 o
  -3   1  23        5.43        5.34      2.31 o
  -2   1  23        0.02        8.65      2.54 o
  -1   1  23        3.16       22.02      3.89 o
   0   1  23       42.46       51.19      3.70 o
   1   1  23      217.26      229.40      6.53 o
   2   1  23       83.45       89.50      4.44 o
   3   1  23       98.81       89.42      5.07 o
   4   1  23       94.07       96.47      5.35 o
   5   1  23        1.80        0.40      3.14 o
   6   1  23        4.95       13.98      5.68 o
   7   1  23        4.32        8.48      5.19 o
   8   1  23       10.94       19.02      5.91 o
  -9   2  23      129.59      145.99     10.83 o
  -8   2  23       27.66       32.59      4.57 o
  -7   2  23       89.16       95.56      5.27 o
  -6   2  23        4.15        0.19      2.65 o
  -5   2  23       93.28       71.00      3.82 o
  -4   2  23       42.70       49.15      3.58 o
  -3   2  23      206.23      211.42      5.23 o
  -2   2  23        4.42        7.91      2.46 o
  -1   2  23       64.60       56.02      3.79 o
   0   2  23        0.19       -0.14      2.36 o
   1   2  23      304.16      293.24      8.11 o
   2   2  23        0.00       -2.71      2.71 o
   3   2  23       19.14       14.97      3.31 o
   4   2  23       34.37       28.05      4.43 o
   5   2  23       59.81       58.54      5.41 o
   6   2  23       40.58       45.37      5.55 o
   7   2  23       52.45       73.88      7.81 o
   8   2  23        7.72        4.22      5.35 o
  -9   3  23       13.37       17.27      4.83 o
  -8   3  23        7.21       17.40      4.75 o
  -7   3  23        9.68       12.31      4.07 o
  -6   3  23        1.20        2.67      3.20 o
  -5   3  23      175.35      202.83      7.23 o
  -4   3  23       15.76       14.40      3.45 o
  -3   3  23       86.91       91.81      4.31 o
  -2   3  23       62.41       60.40      3.51 o
  -1   3  23      178.22      172.77      5.92 o
   0   3  23       33.00       39.08      4.20 o
   1   3  23       81.84       89.68      5.68 o
   2   3  23        9.88        9.71      3.54 o
   3   3  23        3.12        4.19      3.32 o
   4   3  23       46.66       47.70      5.03 o
   5   3  23        2.17        1.03      3.82 o
   6   3  23        0.59        0.01      5.17 o
   7   3  23       76.75       83.84      6.88 o
   8   3  23        0.18       -5.30      5.30 o
  -8   4  23        0.01       -3.69      5.55 o
  -7   4  23       55.46       72.55      6.10 o
  -6   4  23       90.23       96.20      7.74 o
  -5   4  23       24.62       29.17      4.88 o
  -4   4  23        8.84       13.85      3.83 o
  -3   4  23      152.81      141.19      6.20 o
  -2   4  23       32.94       38.21      4.62 o
  -1   4  23      395.27      377.03     10.71 o
   0   4  23       78.53       88.72      6.58 o
   1   4  23       58.28       61.24      5.14 o
   2   4  23        5.22        6.89      3.64 o
   3   4  23      130.95      134.24      9.57 o
   4   4  23       32.03       37.54      4.90 o
   5   4  23        6.89        5.82      4.30 o
   6   4  23       71.36       75.56      7.47 o
   7   4  23        2.99        7.41      5.15 o
  -7   5  23        0.06       -0.63      3.83 o
  -6   5  23        0.53        0.54      3.79 o
  -5   5  23       14.99       13.71      4.34 o
  -4   5  23       39.21       31.98      4.53 o
  -3   5  23        5.97       -1.05      3.25 o
  -2   5  23        0.34        4.49      3.37 o
  -1   5  23       15.02       18.86      3.93 o
   0   5  23       12.02       11.73      3.71 o
   1   5  23       84.60       94.77      9.01 o
   2   5  23        6.44       14.38      4.54 o
   3   5  23       63.09       57.84      6.10 o
   4   5  23       21.00       28.65      5.45 o
   5   5  23       14.43        7.26      5.39 o
   6   5  23        6.01        3.23      4.83 o
  -6   6  23       47.80       48.97      6.42 o
  -5   6  23        2.10        7.88      4.18 o
  -4   6  23        0.33        4.05      3.81 o
  -3   6  23       21.99       30.86      4.68 o
  -2   6  23      104.37      123.34      6.76 o
  -1   6  23       66.92       77.24      5.82 o
   0   6  23       50.71       63.46      6.21 o
   1   6  23        4.78        0.39      3.37 o
   2   6  23        1.50        8.35      4.24 o
   3   6  23        0.80        2.41      4.40 o
   4   6  23        0.04       -3.19      4.18 o
   5   6  23        3.00        7.70      4.77 o
  -3   7  23        2.94       10.58      4.08 o
  -2   7  23        9.28       11.00      4.29 o
  -1   7  23       44.38       53.45      5.30 o
   0   7  23        0.01       -0.74      4.06 o
   1   7  23        1.73       -0.80      4.28 o
   2   7  23       86.56       97.68      6.40 o
   3   7  23        8.21        9.78      4.96 o
  -8   0  24       15.77       19.05      6.58 o
  -6   0  24      164.05      159.07      7.66 o
  -4   0  24       97.91      104.98      6.48 o
  -2   0  24       91.62       90.42      5.95 o
   0   0  24      304.79      350.89     12.29 o
   2   0  24      854.23      861.55     20.43 o
   4   0  24      166.44      130.29     11.52 o
   6   0  24      230.99      282.17     23.48 o
   8   0  24       22.23       34.45     12.75 o
  -9   1  24        2.76       10.57      4.15 o
  -8   1  24       87.30       99.12      7.17 o
  -7   1  24        0.00        1.00      2.99 o
  -6   1  24       99.56       93.99      4.91 o
  -5   1  24      112.62      101.75      4.44 o
  -4   1  24      142.59      164.27      5.26 o
  -3   1  24      319.47      309.27      6.50 o
  -2   1  24      738.54      696.20     10.91 o
  -1   1  24       10.12       12.37      2.94 o
   0   1  24       10.83        5.95      2.67 o
   1   1  24      225.74      243.89      9.66 o
   2   1  24       92.04       76.51      4.31 o
   3   1  24        0.03       -0.56      2.89 o
   4   1  24      235.91      241.91      7.98 o
   5   1  24       78.93       77.80      6.10 o
   6   1  24       20.76       32.81      6.31 o
   7   1  24       17.65       15.46      5.91 o
   8   1  24        3.26        1.28      6.75 o
  -9   2  24        3.03        9.74      5.21 o
  -8   2  24        8.98       17.72      4.72 o
  -7   2  24        1.22       -1.03      3.23 o
  -6   2  24       88.64       96.20      5.18 o
  -5   2  24       71.16       68.34      3.85 o
  -4   2  24        2.42       -0.23      2.27 o
  -3   2  24      104.69      102.83      4.03 o
  -2   2  24        0.61       -0.84      2.10 o
  -1   2  24      186.12      192.87      6.80 o
   0   2  24      471.25      472.10     16.41 o
   1   2  24       16.85       16.53      3.36 o
   2   2  24       32.29       26.55      3.72 o
   3   2  24      116.13      116.22      6.58 o
   4   2  24        0.59       -0.66      3.53 o
   5   2  24        4.23        0.85      3.84 o
   6   2  24       18.03       18.01      4.80 o
   7   2  24       10.46        6.50      5.68 o
   8   2  24       20.34       21.80      6.44 o
  -8   3  24        6.53        4.38      4.22 o
  -7   3  24        9.09        3.59      3.76 o
  -6   3  24        0.47       -0.25      3.62 o
  -5   3  24        2.20       -2.73      2.87 o
  -4   3  24        1.53        0.96      2.97 o
  -3   3  24       34.69       32.50      3.31 o
  -2   3  24       11.20        8.93      2.72 o
  -1   3  24        4.77       12.83      3.51 o
   0   3  24       42.62       54.77      5.06 o
   1   3  24        7.26        2.61      3.37 o
   2   3  24       76.75       75.79      5.69 o
   3   3  24       37.87       28.37      4.50 o
   4   3  24       19.94       31.35      4.74 o
   5   3  24       58.15       53.98      5.77 o
   6   3  24        6.26        6.00      4.34 o
   7   3  24        4.92        7.24      5.55 o
  -7   4  24       20.60       24.01      4.88 o
  -6   4  24        0.21       -3.56      3.56 o
  -5   4  24        2.78        6.97      3.75 o
  -4   4  24        2.19        5.77      3.64 o
  -3   4  24       67.95       72.74      4.90 o
  -2   4  24       42.56       58.36      5.22 o
  -1   4  24       36.88       43.43      6.16 o
   0   4  24      212.49      200.66      9.42 o
   1   4  24       12.19       12.66      4.11 o
   2   4  24        7.95        2.90      5.18 o
   3   4  24      106.87      102.50      7.44 o
   4   4  24        0.09        1.75      4.42 o
   5   4  24       58.47       58.78      6.79 o
   6   4  24        9.55       14.58      5.35 o
  -6   5  24        3.11        9.01      4.29 o
  -5   5  24       41.31       39.75      5.06 o
  -4   5  24       25.14       24.36      4.62 o
  -3   5  24       14.17       18.17      4.09 o
  -2   5  24       13.17       20.13      4.15 o
  -1   5  24      187.12      178.32      7.85 o
   0   5  24        1.97        4.80      3.39 o
   1   5  24        8.45        9.00      4.46 o
   2   5  24        2.00       -3.20      4.06 o
   3   5  24       15.85       14.50      4.63 o
   4   5  24       17.15        4.36      4.58 o
   5   5  24        7.43       -2.36      4.55 o
  -5   6  24        2.25        3.45      4.14 o
  -4   6  24        0.52        1.36      3.89 o
  -3   6  24        5.48        6.63      3.97 o
  -2   6  24       71.78       69.15      5.83 o
  -1   6  24        0.43        4.69      3.70 o
   0   6  24       14.41       20.35      6.91 o
   1   6  24        2.24        5.14      3.80 o
   2   6  24       51.33       47.27      6.14 o
   3   6  24       19.05       10.62      7.29 o
   4   6  24        3.19       -4.11      4.11 o
  -2   7  24        3.65        2.84      4.11 o
  -1   7  24       29.50       31.36      5.00 o
   0   7  24        3.10        8.21      4.80 o
   1   7  24        5.05       -4.03      4.29 o
  -7   0  25        0.57       -1.00      3.62 o
  -5   0  25       82.28       85.85      6.22 o
  -3   0  25      950.74      882.58     18.37 o
  -1   0  25      209.15      244.79     10.65 o
   1   0  25      348.92      384.49     12.76 o
   3   0  25      209.81      210.00      9.44 o
   5   0  25       43.57       44.54      9.87 o
   7   0  25       14.00       -1.97      9.83 o
  -8   1  25        0.42        2.68      3.33 o
  -7   1  25       25.69       23.40      4.26 o
  -6   1  25       70.90       66.16      4.72 o
  -5   1  25        1.40       -2.43      2.43 o
  -4   1  25       70.49       63.33      3.85 o
  -3   1  25      214.60      235.95      5.85 o
  -2   1  25       25.37       35.05      3.24 o
  -1   1  25       53.21       55.10      5.24 o
   0   1  25       44.84       40.09      3.74 o
   1   1  25       82.22       86.96      4.80 o
   2   1  25      190.05      189.93      6.97 o
   3   1  25       50.26       51.01      4.78 o
   4   1  25       76.27       75.94      5.28 o
   5   1  25       32.23       46.98     10.13 o
   6   1  25        7.25        9.16      5.43 o
   7   1  25       36.05       36.39      9.86 o
  -8   2  25        2.17       -2.72      4.01 o
  -7   2  25       30.57       31.20      4.52 o
  -6   2  25        2.60       -0.44      3.01 o
  -5   2  25       31.84       15.27      3.39 o
  -4   2  25       84.02       88.77      4.58 o
  -3   2  25      122.22      141.99      5.01 o
  -2   2  25      136.77      146.82      5.39 o
  -1   2  25       69.18       76.94      4.96 o
   0   2  25        2.28        9.68      3.52 o
   1   2  25        2.16        1.96      2.95 o
   2   2  25        1.69       -3.19      3.19 o
   3   2  25       67.51       75.46      5.95 o
   4   2  25       10.46        8.51      4.01 o
   5   2  25       21.04       12.67      4.48 o
   6   2  25        0.05       -0.27      4.63 o
   7   2  25        2.37       -1.67      5.39 o
  -8   3  25        0.00       -0.38      4.13 o
  -7   3  25       44.47       41.43      5.44 o
  -6   3  25        4.72       -3.38      3.38 o
  -5   3  25        0.65       -2.35      2.98 o
  -4   3  25        7.62        2.82      3.33 o
  -3   3  25       51.73       57.40      4.32 o
  -2   3  25       25.04       25.14      3.58 o
  -1   3  25        5.37        3.76      4.34 o
   0   3  25        0.01        1.13      3.25 o
   1   3  25        0.03       -0.34      3.39 o
   2   3  25      275.19      275.21      9.73 o
   3   3  25      141.10      134.54      7.66 o
   4   3  25       19.88       12.45      4.41 o
   5   3  25       83.66       88.68      6.65 o
   6   3  25        0.35       -2.72      4.04 o
   7   3  25       11.80       18.91      7.67 o
  -7   4  25        2.01        6.17      4.15 o
  -6   4  25        0.25        0.50      3.68 o
  -5   4  25        0.15        0.53      3.67 o
  -4   4  25        9.81       15.29      4.08 o
  -3   4  25       35.85       43.50      4.40 o
  -2   4  25        3.70        4.18      3.66 o
  -1   4  25        1.67       -1.58      3.25 o
   0   4  25       53.30       62.33      6.28 o
   1   4  25        6.48        5.42      7.38 o
   2   4  25       23.45       19.91      5.17 o
   3   4  25       99.87       95.82      7.40 o
   4   4  25        1.64       -3.66      3.98 o
   5   4  25        2.58       -5.65      5.65 o
   6   4  25        7.33       13.72      6.85 o
  -6   5  25       23.27       25.35      5.30 o
  -5   5  25       16.36       14.04      4.48 o
  -4   5  25       11.59       13.63      4.28 o
  -3   5  25        1.26        1.06      3.76 o
  -2   5  25       25.47       30.65      4.76 o
  -1   5  25       43.18       30.91      4.75 o
   0   5  25        0.36        4.18      3.56 o
   1   5  25       70.96       79.21      7.01 o
   2   5  25       54.78       42.40      8.78 o
   3   5  25       19.81       17.85      5.02 o
   4   5  25       15.31       11.49      4.81 o
   5   5  25        0.01       -2.87      4.67 o
  -4   6  25       46.41       55.45      5.96 o
  -3   6  25       10.28       14.25      4.41 o
  -2   6  25       63.74       56.60      5.78 o
  -1   6  25        0.52        1.87      3.98 o
   0   6  25        2.73        2.28      4.55 o
   1   6  25       29.34       23.40      4.69 o
   2   6  25        1.98        1.33      4.57 o
   3   6  25        2.62        7.37      4.59 o
  -8   0  26       57.57       88.45     12.75 o
  -6   0  26        5.63        3.53      5.27 o
  -4   0  26       65.11       66.78      5.62 o
  -2   0  26      228.45      213.38      8.66 o
   0   0  26      811.13      734.58     18.87 o
   2   0  26       20.33       15.84      4.76 o
   4   0  26      194.21      201.47     12.56 o
   6   0  26        0.70        6.54      9.20 o
  -8   1  26       16.24       24.52      4.62 o
  -7   1  26        5.28        5.59      3.27 o
  -6   1  26        0.01       -2.30      2.95 o
  -5   1  26       50.11       55.30      3.92 o
  -4   1  26      104.28      103.80      4.85 o
  -3   1  26       80.12       91.41      5.44 o
  -2   1  26      145.27      130.08      5.01 o
  -1   1  26        1.28        2.11      3.16 o
   0   1  26       61.60       78.21      4.61 o
   1   1  26        9.32       13.23      4.20 o
   2   1  26        2.60        4.01      3.18 o
   3   1  26       15.85       13.60      3.54 o
   4   1  26        3.04       -4.01      4.01 o
   5   1  26        6.33        2.84      5.31 o
   6   1  26        0.45       -5.44      5.44 o
   7   1  26       52.00       61.73     10.20 o
  -8   2  26       83.36      104.11      7.58 o
  -7   2  26        2.61        6.80      3.85 o
  -6   2  26        0.88        1.08      3.50 o
  -5   2  26        0.97       -2.81      2.81 o
  -4   2  26       64.04       64.41      4.97 o
  -3   2  26       49.90       56.31      4.88 o
  -2   2  26       11.48       15.08      3.05 o
  -1   2  26       78.61       74.97      5.66 o
   0   2  26       39.00       41.05      4.41 o
   1   2  26       53.94       57.37      5.29 o
   2   2  26        9.20        3.96      3.73 o
   3   2  26        4.29        5.32      3.72 o
   4   2  26       36.97       33.70      5.00 o
   5   2  26        0.15       -1.76      3.95 o
   6   2  26       36.14       44.78      7.09 o
  -7   3  26        4.26        3.02      4.24 o
  -6   3  26       14.84       10.24      4.57 o
  -5   3  26        4.52        5.38      3.47 o
  -4   3  26       12.52       11.58      3.76 o
  -3   3  26       13.34        9.87      3.39 o
  -2   3  26       13.74       22.93      4.36 o
  -1   3  26       14.46        2.78      3.29 o
   0   3  26      107.18      128.48      7.12 o
   1   3  26       34.28       36.38      4.84 o
   2   3  26      136.59      131.82      7.37 o
   3   3  26       39.86       43.86      5.32 o
   4   3  26       34.06       41.41      5.51 o
   5   3  26        3.00        1.57      4.05 o
   6   3  26      105.15      128.25      9.49 o
  -6   4  26       51.08       51.78      5.89 o
  -5   4  26        8.25        5.76      4.03 o
  -4   4  26       52.20       53.02      5.74 o
  -3   4  26        6.58        4.60      3.86 o
  -2   4  26        9.19       10.49      3.75 o
  -1   4  26        7.60        5.38      3.74 o
   0   4  26        9.02        1.41      3.47 o
   1   4  26       93.02       89.43      7.27 o
   2   4  26        1.16       -3.91      3.91 o
   3   4  26        1.94        2.35      4.42 o
   4   4  26        3.32        1.77      4.61 o
   5   4  26       11.20        9.26      5.04 o
  -5   5  26        7.25        4.89      6.54 o
  -4   5  26       10.00        7.98      4.18 o
  -3   5  26        2.19        3.40      3.89 o
  -2   5  26        5.83        5.23      4.65 o
  -1   5  26        6.88        4.75      3.84 o
   0   5  26       32.89       39.91      5.52 o
   1   5  26        3.14        6.70      4.37 o
   2   5  26        0.29       -5.30      5.30 o
   3   5  26        8.05        0.54      5.39 o
   4   5  26        3.89        4.75      4.88 o
  -3   6  26       37.05       53.52      5.98 o
  -2   6  26       98.24      116.55      7.34 o
  -1   6  26       23.14       23.97      5.28 o
   0   6  26       14.56        9.14      4.33 o
   1   6  26        0.73        0.84      3.77 o
   2   6  26        2.87        1.75      4.54 o
  -7   0  27       91.80      109.51      7.37 o
  -5   0  27       24.07       33.39      5.57 o
  -3   0  27      103.78      115.20      6.92 o
  -1   0  27      288.70      312.31     11.86 o
   1   0  27       36.48       45.12      5.89 o
   3   0  27       19.61       10.22      6.00 o
   5   0  27      113.32      157.61     18.02 o
  -7   1  27       12.32        6.68      3.91 o
  -6   1  27       23.56       14.36      3.60 o
  -5   1  27      137.98      154.50      5.56 o
  -4   1  27        2.62        6.29      2.63 o
  -3   1  27      149.75      147.03      5.25 o
  -2   1  27        7.34        6.30      2.92 o
  -1   1  27       11.80       13.76      4.53 o
   0   1  27        0.74        5.12      3.28 o
   1   1  27        2.34        4.52      3.14 o
   2   1  27        1.66        0.57      4.04 o
   3   1  27       51.46       48.59      5.42 o
   4   1  27       23.80       24.70      5.86 o
   5   1  27       13.54       16.06      5.93 o
   6   1  27        0.99       -2.78      5.15 o
  -7   2  27        0.33        3.83      3.83 o
  -6   2  27       21.51       22.56      4.34 o
  -5   2  27        0.02       -2.93      2.93 o
  -4   2  27       91.49       98.14      5.46 o
  -3   2  27       10.30       13.65      3.18 o
  -2   2  27       10.93        7.88      2.95 o
  -1   2  27      110.19      103.48      5.35 o
   0   2  27        5.50       10.39      3.51 o
   1   2  27       33.69       35.17      4.77 o
   2   2  27       15.72       13.25      4.24 o
   3   2  27       13.00        9.43      4.16 o
   4   2  27        7.38        2.01      4.04 o
   5   2  27       24.63       29.42      6.47 o
   6   2  27        0.33       -5.53      5.53 o
  -6   3  27       30.07       32.96      5.45 o
  -5   3  27       17.20       23.44      4.98 o
  -4   3  27       69.33       79.45      5.60 o
  -3   3  27      154.33      170.86      7.25 o
  -2   3  27       16.92       14.40      4.21 o
  -1   3  27        2.99        2.70      3.82 o
   0   3  27        0.25       -0.71      3.51 o
   1   3  27       36.61       43.41      5.24 o
   2   3  27       26.06       23.47      4.73 o
   3   3  27        5.05        7.33      4.09 o
   4   3  27        0.77       -2.99      3.80 o
   5   3  27       37.22       20.76      6.87 o
  -5   4  27        0.66        0.13      3.93 o
  -4   4  27        6.72        4.45      4.17 o
  -3   4  27       31.06       16.24      4.57 o
  -2   4  27       28.76       29.46      4.33 o
  -1   4  27       84.82       82.51      7.17 o
   0   4  27        0.04       -1.61      3.66 o
   1   4  27       34.48       32.45      5.68 o
   2   4  27        3.00       -0.63      4.02 o
   3   4  27        0.39       -0.18      4.45 o
   4   4  27       10.18        3.54      4.96 o
  -4   5  27       11.34        6.42      4.59 o
  -3   5  27        0.05       -0.35      3.90 o
  -2   5  27       31.11       29.83      5.80 o
  -1   5  27        0.64       -0.04      3.90 o
   0   5  27        4.13        7.75      4.05 o
   1   5  27       48.60       42.89      5.32 o
   2   5  27       52.85       42.48      6.24 o
   3   5  27        0.04       -4.44      4.44 o
  -6   0  28       15.02       19.64      5.70 o
  -4   0  28       28.52       31.04      5.32 o
  -2   0  28        5.10        9.69      4.12 o
   0   0  28       34.44       32.76      5.67 o
   2   0  28       18.03       32.91      6.93 o
   4   0  28        3.38       -3.30      5.90 o
   6   0  28       63.10       61.93     13.90 o
  -7   1  28       43.96       49.90      5.47 o
  -6   1  28        0.02       -0.86      3.23 o
  -5   1  28       10.47        9.33      3.14 o
  -4   1  28        0.71        1.35      2.92 o
  -3   1  28        0.00        2.68      2.93 o
  -2   1  28       52.62       65.04      4.48 o
  -1   1  28       12.85       15.49      3.85 o
   0   1  28        3.19        5.42      3.40 o
   1   1  28        5.72        3.05      3.41 o
   2   1  28        0.40       -0.90      3.10 o
   3   1  28        0.96       -4.49      4.49 o
   4   1  28        0.83        4.50      5.06 o
   5   1  28       42.57       28.74     10.34 o
  -6   2  28        6.15       10.86      4.05 o
  -5   2  28        3.99       11.36      3.60 o
  -4   2  28      146.97      167.37      6.82 o
  -3   2  28        9.03        9.66      3.26 o
  -2   2  28        5.61        8.80      3.10 o
  -1   2  28       58.02       76.00      5.65 o
   0   2  28       50.74       65.37      5.98 o
   1   2  28       17.34       18.26      4.53 o
   2   2  28        0.59       -0.05      3.64 o
   3   2  28       22.18       22.96      4.85 o
   4   2  28        0.29       -5.31      5.31 o
   5   2  28       23.20       13.80      6.03 o
  -6   3  28       28.10       24.48      5.44 o
  -5   3  28        8.19        8.39      4.57 o
  -4   3  28      118.69      126.86      6.83 o
  -3   3  28        2.36        4.14      3.55 o
  -2   3  28        7.97        8.45      4.16 o
  -1   3  28        0.59        1.44      3.86 o
   0   3  28      126.15      139.24      9.02 o
   1   3  28       16.74       13.42      4.39 o
   2   3  28       13.45        8.38      5.41 o
   3   3  28        0.13       -4.06      4.06 o
   4   3  28        3.67       -2.72      4.15 o
  -5   4  28       26.34       32.31      5.66 o
  -4   4  28       23.78       34.75      5.41 o
  -3   4  28       30.72       36.46      5.53 o
  -2   4  28        6.62        3.28      4.02 o
  -1   4  28        0.14        1.52      4.16 o
   0   4  28        5.59       12.60      4.37 o
   1   4  28        2.97        1.55      4.43 o
   2   4  28       19.53       14.91      4.96 o
   3   4  28        0.00       -2.22      4.16 o
  -3   5  28        0.81       -5.28      5.28 o
  -2   5  28       13.91       13.40      5.77 o
  -1   5  28       18.47       22.39      5.36 o
   0   5  28       65.19       72.18      6.34 o
   1   5  28       13.34       17.86      4.66 o
  -5   0  29        0.01       -2.86      3.83 o
  -3   0  29       70.83       67.92      6.11 o
  -1   0  29       54.28       68.83     16.88 o
   1   0  29      139.68      152.27     11.43 o
   3   0  29      107.76      114.50     10.77 o
   5   0  29       12.55       -0.51      9.45 o
  -6   1  29        0.61        1.15      3.49 o
  -5   1  29        2.30       -1.40      3.59 o
  -4   1  29        2.17        3.89      3.05 o
  -3   1  29       39.11       31.39      4.41 o
  -2   1  29        3.40       -1.16      2.83 o
  -1   1  29       25.26       27.20      4.06 o
   0   1  29       45.91       45.11      5.21 o
   1   1  29       61.59       56.76      5.09 o
   2   1  29        2.22       -1.07      4.80 o
   3   1  29        0.93       -4.44      4.44 o
   4   1  29        2.53       -4.74      4.74 o
   5   1  29        8.87        3.33      5.39 o
  -5   2  29       92.15      110.79      6.10 o
  -4   2  29        7.23        1.77      3.37 o
  -3   2  29        0.11       -2.22      3.81 o
  -2   2  29       16.37       19.94      4.40 o
  -1   2  29       91.44       95.45      6.23 o
   0   2  29        0.10        1.60      4.20 o
   1   2  29       12.37        9.43      4.07 o
   2   2  29        5.61        1.42      3.87 o
   3   2  29       44.20       48.19      7.28 o
   4   2  29       10.02        7.32      5.33 o
  -5   3  29        0.14       -0.39      4.21 o
  -4   3  29        6.34        4.80      3.82 o
  -3   3  29        8.49        4.87      3.78 o
  -2   3  29       31.25       36.15      5.27 o
  -1   3  29      101.96      116.99      7.56 o
   0   3  29        0.44        2.82      4.51 o
   1   3  29        7.60       10.07      5.02 o
   2   3  29        0.84       -1.85      4.39 o
   3   3  29        0.18        1.89      4.34 o
  -3   4  29       34.58       48.28      8.12 o
  -2   4  29       29.58       39.79      7.98 o
  -1   4  29       19.28       17.77      4.68 o
   0   4  29        0.15       -1.08      3.78 o
   1   4  29        4.88        2.11      5.14 o
   2   4  29        1.17        0.62      4.35 o
  -4   0  30       13.03       13.84      6.52 o
  -2   0  30        5.65        5.86      5.10 o
   0   0  30        2.97        7.03      6.66 o
   2   0  30        0.74        4.50      5.96 o
   4   0  30       28.64       36.42     12.56 o
  -5   1  30        2.76       -3.34      3.34 o
  -4   1  30      122.65      121.93      6.18 o
  -3   1  30        0.02       -0.76      3.12 o
  -2   1  30       12.05       16.69      3.71 o
  -1   1  30        5.82        7.88      3.49 o
   0   1  30        0.45        4.87      3.82 o
   1   1  30        7.54       13.72      6.93 o
   2   1  30       20.97       26.32      6.62 o
   3   1  30        4.24        2.65      5.18 o
   4   1  30        2.47        1.26      5.17 o
  -4   2  30        4.38        8.34      4.21 o
  -3   2  30        0.29        1.64      3.82 o
  -2   2  30      106.11      126.84      7.00 o
  -1   2  30       18.06       15.80      4.53 o
   0   2  30        0.31       -0.45      3.99 o
   1   2  30        6.19       -2.32      4.63 o
   2   2  30        3.01       -0.22      4.07 o
   3   2  30        1.29        2.43      5.16 o
  -3   3  30        1.19       -0.55      3.68 o
  -2   3  30        2.09       -0.71      3.68 o
  -1   3  30       23.59       38.43      5.65 o
   0   3  30        0.61       -3.72      3.72 o
   1   3  30        0.17        1.50      4.72 o
   2   3  30       10.72       23.31      6.98 o
  -3   0  31        0.12        0.55      5.27 o
  -1   0  31       74.62       74.11      7.89 o
   1   0  31        5.12        4.10      9.42 o
   3   0  31        0.01       -5.39      8.76 o
  -4   1  31       29.41       29.50      4.43 o
  -3   1  31        0.25       -1.42      3.25 o
  -2   1  31       19.12       23.78      3.75 o
  -1   1  31      135.05      137.02      6.77 o
   0   1  31        0.22        1.20      5.50 o
   1   1  31       14.25       33.85      6.78 o
   2   1  31        0.40        1.04      5.37 o
  -3   2  31       50.52       55.45      5.73 o
  -2   2  31       13.94       14.46      4.85 o
  -1   2  31        5.98       10.45      6.26 o
   0   2  31       36.27       46.47      5.97 o
   1   2  31       11.65       17.16      5.00 o
   2   2  31        0.02        8.44      5.68 o
  -1   3  31        1.30       -3.80      3.80 o
   0   3  31        0.00       -2.54      4.16 o
  -2   0  32        9.66        9.68      4.97 o
   0   0  32        0.40        8.76      6.95 o
  -2   1  32       41.76       59.31      4.92 o
  -1   1  32       18.55       25.17      5.07 o
   0   1  32        9.87        8.94      5.81 o
 
